# Supplementary material for: Droplet slipperiness despite surface heterogeneity at molecular scale
Source: Nat Chem. 2023 Oct 23;16(4):506–13. doi: 10.1038/s41557-023-01346-3 (PMC10997520; doi:10.1038/s41557-023-01346-3)
Supplement: Supplementary file 10 — Numerical data shown in Fig. 2a–c and Fig. 2k. [file 41557_2023_1346_MOESM10_ESM.xlsx]

## Sheet: Fig2a
30s_Time_h	30s_Thickness_nm	1min_Time_h	1min_Thickness_nm	2min_Time_h	2min_Thickness_nm	5min_Time_h	5min_Thickness_nm	8min_Time_h	8min_Thickness_nm	10min_Time_h	10min_Thickness_nm	12min_Time_h	12min_Thickness_nm	15min_Time_h	15min_Thickness_nm	20min_Time_h	20min_Thickness_nm	30min_Time_h	30min_Thickness_nm	1h_Time_h	1h_Thickness_nm	2h_Time_h	2h_Thickness_nm	4h_Time_h	4h_Thickness_nm	8h_Time_h	8h_Thickness_nm	12h_Time_h	12h_Thickness_nm	18h_Time_h	18h_Thickness_nm	24h_Time_h	24h_Thickness_nm	2day_Time_h	2day_Thickness_nm	4day_Time_h	4day_Thickness_nm	7day_Time_h	7day_Thickness_nm
-0.097361	0.00116367	-0.0317214	-0.00527766	-0.0263863	-0.00193601	-0.0511729	0.00336602	-0.040888	0.00693715	-0.0671913	0.00385919	-0.0656416	-0.00419103	-0.0698703	0.00606003	-0.0781838	0.0110139	-0.0698271	-0.0031879	-0.125308	-0.00441745	-0.0796658	0.00460381	-0.102328	-0.00417468	-0.0451168	-0.00602683	-0.203378	-0.007022	-0.0958581	-0.00312889	-0.100934	0.000616762	-0.135538	-0.0127269	-0.237121	-0.00568673	-0.162346	-0.0213228
-0.0966888	0.00458967	-0.0310564	-0.0115027	-0.0257069	-0.000478015	-0.050508	-0.00292398	-0.040216	-0.00183585	-0.0665264	0.00215319	-0.0649766	-0.00104003	-0.0691981	0.00567903	-0.0775153	0.0142229	-0.0669313	0.0062571	-0.119638	-0.0119635	-0.073953	-0.00321619	-0.0966225	-0.00110068	-0.0338304	-0.00131183	-0.180845	-0.00723	-0.0759916	-0.00867916	-0.0671336	0.000742095	-0.0791905	-0.00727714	-0.135712	-0.00121984	0.0179438	0.0502296
-0.0959738	0.00515867	-0.0303487	-0.00293666	-0.0249955	0.00538198	-0.0498001	-0.000432981	-0.0394939	0.00515715	-0.0658185	-0.00111981	-0.0642545	-0.00514403	-0.0684831	0.00219403	-0.0767969	0.0154279	-0.0639927	-0.0028919	-0.113925	-0.0144114	-0.068283	-0.00140419	-0.0909525	-0.00440168	-0.0225907	0.00536917	-0.158301	-0.0032765	-0.0561428	-0.0021858	-0.0333213	-0.00223757	-0.0228542	0.00150826	-0.0342941	0.011257	0.198232	0.155569
-0.0953053	8.97e-05	-0.0296766	-0.00265066	-0.0243163	0.000531985	-0.0491316	0.00225102	-0.0388216	0.00373315	-0.0651536	0.00536619	-0.0635896	0.00407897	-0.0678146	0.00431203	-0.0761175	0.0120569	-0.0610968	0.0049061	-0.108248	-0.00889345	-0.06257	-0.00323819	-0.0852325	0.000923318	-0.0113008	0.00320217	-0.135768	-0.0039345	-0.0362785	0.00252702	0.000475425	0.0536771	0.0334949	0.10608	0.0671152	0.103317	0.378523	0.22226
-0.0945867	0.00509067	-0.0289544	-0.00574666	-0.0236049	0.00426699	-0.0484131	0.00535802	-0.0381139	-0.00298685	-0.0644457	0.00810519	-0.0628818	-0.00186903	-0.0670961	0.00577503	-0.0754096	0.0185679	-0.0581582	-0.0019399	-0.102535	0.00282355	-0.0569002	0.00275281	-0.0795697	0.000785318	-4.68e-05	0.00199617	-0.113235	0.002595	-0.016422	-0.00346089	0.0342831	0.120515	0.0898269	0.120592	0.168533	0.158501	0.558816	0.273845
-0.0939146	0.00611167	-0.0282966	-0.00125066	-0.0229327	-0.00672002	-0.0477409	-0.00677498	-0.0374347	0.00162415	-0.0637807	0.00767719	-0.0622097	0.00377397	-0.0664239	-0.000873968	-0.0747375	0.0175679	-0.055266	0.0004041	-0.0968722	-0.00156645	-0.0511945	0.00279981	-0.0738569	0.00529232	0.011236	0.113	-0.0906944	0.0039105	0.00343879	0.0901167	0.0680739	0.133099	0.146173	0.137886	0.269946	0.21784	0.739107	0.353588
-0.0931996	0.00496267	-0.0275888	-0.00583466	-0.0222177	-0.00991401	-0.0470259	-0.00640198	-0.0367268	0.00161915	-0.0630729	0.00794519	-0.0615019	0.00120097	-0.0657089	0.017282	-0.0740368	0.0151469	-0.0523274	0.0030691	-0.0911593	0.00490555	-0.0455174	0.00444581	-0.0681869	0.00767932	0.0224829	0.121791	-0.0681648	-0.0004145	0.023296	0.123045	0.101888	0.147338	0.202506	0.206443	0.37136	0.251617	0.919396	0.392778
-0.0925275	0.0079	-0.0269202	-0.00214466	-0.0215528	0.000675985	-0.0463611	0.00818902	-0.0360475	0.00528915	-0.062408	0.00632319	-0.0608225	0.00250597	-0.0650368	0.014985	-0.0733647	0.0132689	-0.0494315	0.0055471	-0.0854894	-0.00423245	-0.0398117	0.000508813	-0.062474	-0.00697568	0.0338	0.104668	-0.0456279	-0.0045795	0.0431434	0.1259	0.135683	0.160005	0.258852	0.225445	0.472771	0.286824	1.09969	0.440187
-0.0918125	0.00487867	-0.0262124	0.000585342	-0.0208307	0.00169998	-0.0456532	0.00832602	-0.0353325	-0.000179852	-0.0617002	-0.00148881	-0.0601076	-0.00952303	-0.0643217	0.00639903	-0.0726497	0.0158199	-0.0464929	0.0030451	-0.0797765	0.00048855	-0.0341417	-0.00494819	-0.0568078	-0.00408668	0.0450196	0.102666	-0.023093	0.0011615	0.0629983	0.140607	0.169496	0.213025	0.31519	0.241728	0.574187	0.315185	1.27998	0.475717
-0.0911441	0.0121917	-0.025551	-0.00238566	-0.0201585	0.00520498	-0.0449847	-0.000633981	-0.0346604	0.00607015	-0.0610352	-0.000946812	-0.0594426	-0.00443503	-0.0636532	0.00301303	-0.0719777	0.0199409	-0.0435972	-0.0024479	-0.0741067	0.00097355	-0.0284288	-0.00429919	-0.0510949	0.00654532	0.0563096	0.100674	-0.000557964	0.023757	0.0828594	0.148477	0.20329	0.26836	0.371534	0.267485	0.675599	0.371642	1.46027	0.499317
-0.0904255	0.00706367	-0.0248431	-0.00126766	-0.0194435	0.00138199	-0.0442661	0.00280302	-0.0339525	0.00695915	-0.0603274	-0.00303081	-0.0587205	-0.013995	-0.0629347	-0.00138097	-0.0712627	0.0183499	-0.0406586	-0.0005629	-0.0683938	-0.00172045	-0.0227589	-0.000891188	-0.0454249	0.00265532	0.0675565	0.112761	0.0219754	0.124729	0.102719	0.161348	0.237096	0.278426	0.427869	0.28276	0.777015	0.394036	1.64056	0.534797
-0.0897533	0.00849267	-0.024171	0.000400342	-0.0187716	0.00168399	-0.0436011	-0.000813981	-0.033284	-0.00555585	-0.0596624	-0.00547	-0.0580483	-0.00215103	-0.0622663	0.00511403	-0.0705906	0.0138789	-0.037763	-0.0015179	-0.0627238	0.00458955	-0.017046	0.00228881	-0.0397121	-0.00549168	0.0788463	0.11506	0.0445156	0.112054	0.122588	0.17185	0.27089	0.291624	0.484215	0.300921	0.878426	0.414358	1.82085	0.551079
-0.0890383	0.00792367	-0.023456	-0.00112366	-0.0180564	-0.00591201	-0.0428933	0.00109502	-0.0325655	0.00493315	-0.0589544	-0.00480781	-0.0573405	-0.000413029	-0.0615583	5.1e-05	-0.0698756	0.0175259	-0.0348242	0.0067281	-0.057011	-0.00525945	-0.0113762	0.00651581	-0.0340421	-0.00341568	0.0900897	0.111463	0.0670524	0.120837	0.142442	0.17362	0.304704	0.313564	0.540552	0.319209	0.979843	0.433638	2.00114	0.575039
-0.0883663	0.00335367	-0.0227912	-0.000288658	-0.0173844	-0.00340101	-0.0422248	0.00289602	-0.0318861	-0.00323985	-0.0582894	-0.00693081	-0.0566614	0.00645397	-0.0608897	0.00548203	-0.0692035	0.0104809	-0.0319285	0.0019621	-0.0513446	0.00287355	-0.00566325	0.00407381	-0.0283293	-0.000360682	0.10138	0.123393	0.0895856	0.12706	0.162311	0.183946	0.338505	0.326879	0.596893	0.3381	1.08125	0.454304	2.18143	0.590169
-0.0876513	0.00194667	-0.0220832	-0.00691866	-0.0166694	-0.00844002	-0.0415062	0.00446402	-0.0311783	0.000768148	-0.0575817	-0.00970281	-0.0559464	-0.00660503	-0.0601819	0.00277403	-0.0684956	0.0101449	-0.0289899	-0.0005919	-0.0456317	0.0136936	3.13e-06	0.00672781	-0.0226593	0.00302832	0.112627	0.126077	0.112119	0.134669	0.182171	0.296014	0.372308	0.346671	0.653237	0.378838	1.18267	0.489428	2.36172	0.605277
-0.0869863	-0.00392533	-0.0214148	-0.0138427	-0.0159973	-0.00461102	-0.040834	-0.000299981	-0.0305062	0.00293615	-0.0569167	9.19e-06	-0.0552741	-0.00137703	-0.0595063	0.00556403	-0.0678307	0.0096989	-0.026094	4.21e-05	-0.0399618	0.00590255	0.00571606	0.0942888	-0.0169465	0.00525732	0.123916	0.14052	0.134652	0.148068	0.202032	0.276752	0.406105	0.358253	0.70958	0.392767	1.28408	0.500795	2.54201	0.619748
-0.0862785	-0.000228333	-0.0206961	-0.00763966	-0.0152894	-0.00399701	-0.040119	-0.000901981	-0.0297842	0.00594715	-0.0562089	0.00131019	-0.0545591	-0.012805	-0.0587878	0.0137	-0.0671157	0.0183459	-0.0231554	-0.0034339	-0.0342489	0.00102555	0.0113859	0.160118	-0.0112765	0.00411932	0.135156	0.13815	0.15718	0.155608	0.22189	0.275485	0.439913	0.378851	0.765918	0.398034	1.3855	0.517378	2.72231	0.63098
-0.0856134	0.00427167	-0.0200241	-0.00461066	-0.0146138	-0.000589015	-0.039447	-9.9e-05	-0.0291227	0.00259415	-0.0555439	-0.00375081	-0.0538941	-0.00974303	-0.0581156	0.00852603	-0.0664435	0.0112999	-0.0202596	-0.0023079	-0.0285791	-0.00070045	0.0170988	0.125304	-0.00556723	-0.00301868	0.14645	0.144746	0.179722	0.225962	0.24175	0.283367	0.473709	0.391536	0.822264	0.41117	1.48691	0.530076	2.9026	0.644681
-0.0849056	-0.00493033	-0.0193019	-0.00233266	-0.0139059	-0.00908301	-0.038732	-0.00644098	-0.0283969	0.00291815	-0.0548361	-0.00157481	-0.053172	-0.00135803	-0.0574006	0.00929003	-0.0657214	0.0154829	-0.017321	-0.0051779	-0.0228661	-0.00241245	0.0228	0.11888	0.000102785	-0.00308468	0.157689	0.150262	0.202259	0.247826	0.261607	0.2883	0.507519	0.406996	0.878598	0.421991	1.58832	0.555465	3.08289	0.660509
-0.0842406	-0.00235133	-0.0186369	0.00345534	-0.0132374	0.00296598	-0.0380634	-0.00856398	-0.027725	0.000939148	-0.0541711	-0.0103278	-0.0525072	-0.011287	-0.0567285	0.00602903	-0.0650601	0.00547089	-0.0144252	0.0041341	-0.0171962	-0.00311445	0.0284816	0.11726	0.00581554	0.144797	0.168987	0.154283	0.224789	0.25093	0.281477	0.296977	0.541319	0.42356	0.934942	0.436444	1.68974	0.558939	3.26318	0.665878
-0.0835328	-0.00502533	-0.0179219	0.00467434	-0.0125224	-0.00447401	-0.0373448	-0.015776	-0.02701	0.00807115	-0.0534632	-0.00826881	-0.051785	-0.00306903	-0.0560136	0.00304503	-0.0643343	0.00595289	-0.0114866	-0.0069429	-0.0114906	-0.00572545	0.0341515	0.115131	0.0114783	0.155493	0.180233	0.205514	0.247325	0.254619	0.301333	0.302512	0.575125	0.43644	0.99128	0.44443	1.79115	0.571392	3.44347	0.678159
-0.0828644	0.00118567	-0.0172534	0.00739834	-0.0118574	-0.00673601	-0.0366729	-0.00485998	-0.026345	0.0141541	-0.0527983	-0.00241281	-0.05112	-0.00509303	-0.0553414	0.00253903	-0.0636693	0.0188059	-0.00859086	-0.00281	-0.00581348	-0.00229845	0.0398644	0.112216	0.0171913	0.130192	0.191523	0.250316	0.269862	0.262758	0.321195	0.312208	0.608919	0.451959	1.04763	0.451764	1.89256	0.583195	3.62376	0.686853
-0.0821457	-0.00169033	-0.0165349	0.00580934	-0.0111352	-0.00200901	-0.0359577	-0.00738198	-0.0256228	0.00137015	-0.0520904	0.000141188	-0.0503979	-0.00745703	-0.0546264	-0.00690997	-0.0629471	0.0142049	-0.00565226	-0.0021849	-0.000111278	-0.00135245	0.0455342	0.110658	0.0228613	0.124247	0.20277	0.238135	0.292399	0.271238	0.34105	0.321582	0.642726	0.484307	1.10396	0.474005	1.99398	0.593866	3.80405	0.695179
-0.0814735	-0.000683333	-0.0158699	0.00556834	-0.0104633	0.011525	-0.0352784	-0.00653198	-0.0249614	0.00805015	-0.0514256	-0.00368481	-0.0497258	-0.00641703	-0.0539543	-0.00476697	-0.0622895	0.0082279	-0.00275656	0.0049821	0.00555874	0.0630675	0.0512472	0.11592	0.0285811	0.126107	0.21406	0.242171	0.314932	0.28097	0.360906	0.332411	0.676523	0.498764	1.1603	0.491063	2.09539	0.60567	3.98434	0.707607
-0.0807586	-0.0115723	-0.0151621	-0.00355266	-0.0097553	-0.010267	-0.0345707	-0.00390298	-0.0242357	0.00637115	-0.0507177	-0.0116998	-0.0490108	-0.00779203	-0.0532392	0.000175032	-0.0615816	0.0084899	0.000182191	0.0020551	0.0112788	0.168942	0.056917	0.123335	0.0342511	0.121077	0.225307	0.242035	0.337467	0.287116	0.380755	0.338787	0.710336	0.502891	1.21664	0.496913	2.1968	0.61109	4.16464	0.712239
-0.0800901	-0.00372733	-0.0144935	-0.00158266	-0.00907603	0.00438998	-0.0339022	-0.000552981	-0.0235636	-0.000907852	-0.0500528	-0.00734081	-0.0483458	-0.00694903	-0.0525743	-0.00257897	-0.0609131	0.00471889	0.00307789	0.0513331	0.0169415	0.149797	0.0626263	0.122622	0.0399641	0.112676	0.236597	0.239141	0.359999	0.293671	0.400611	0.350793	0.744133	0.511422	1.27299	0.497129	2.29822	0.62081	4.34493	0.717248
-0.0793823	0.000844667	-0.0137749	0.00472034	-0.00836103	-0.000374015	-0.0331835	-0.00625298	-0.0228486	2.61e-05	-0.0493485	-0.00705	-0.0476236	-0.00266703	-0.0518664	-0.00369897	-0.0601945	0.0139989	0.00601289	0.188189	0.0226543	0.130556	0.0682963	0.125563	0.0456268	0.114525	0.247844	0.246956	0.382536	0.300813	0.420468	0.360577	0.77794	0.515326	1.32933	0.504961	2.39963	0.628335	4.52521	0.72288
-0.0787173	0.00374867	-0.01311	-0.000143658	-0.00768909	-0.00380601	-0.0325151	0.000297019	-0.0221836	-0.00120285	-0.0486835	-0.0164388	-0.0469587	-0.00192503	-0.0511945	-0.010928	-0.0595224	0.00929389	0.00890872	0.1686	0.0283314	0.124948	0.0740092	0.119232	0.0513468	0.110203	0.259127	0.244923	0.405076	0.305535	0.44033	0.370644	0.811734	0.525839	1.38567	0.509705	2.50105	0.636468	4.7055	0.727487
-0.0779988	0.000549667	-0.0124021	0.00446934	-0.00697395	0.00111798	-0.0318001	-0.00630298	-0.0214615	-0.00121085	-0.0479721	-0.00585781	-0.0462366	0.00186597	-0.0504795	-0.00558797	-0.0588002	0.0173169	0.0118473	0.147516	0.0340371	0.119979	0.079672	0.123577	0.0570096	0.121115	0.270377	0.259843	0.427609	0.320115	0.460187	0.377625	0.845545	0.531558	1.44201	0.521951	2.60246	0.642733	4.8858	0.720812
-0.0773338	-0.00244733	-0.01173	0.00505734	-0.00630545	0.00554498	-0.0311423	-0.00252698	-0.020793	-0.00508485	-0.0473072	-0.00850381	-0.045568	0.00146897	-0.0498072	-0.00727597	-0.0581353	0.0122229	0.0147432	0.130267	0.0397071	0.116652	0.085392	0.122819	0.0627224	0.115677	0.281667	0.266667	0.450142	0.330792	0.480053	0.387719	0.879343	0.543022	1.49836	0.528711	2.70387	0.648059	5.06609	0.730987
-0.076626	0.00715667	-0.011015	0.00176934	-0.00558687	-0.000545015	-0.0304344	0.00234402	-0.0200817	0.00497315	-0.0466029	-0.00273381	-0.0448494	-0.00290903	-0.0490922	-0.012571	-0.0574346	0.00602589	0.0176854	0.133459	0.0454271	0.11536	0.0910619	0.134061	0.0683924	0.119365	0.292907	0.267304	0.472679	0.338504	0.49991	0.391115	0.913153	0.549287	1.55469	0.537348	2.80529	0.650559	5.24638	0.73404
-0.0759609	0.00656467	-0.0103	0.0104223	-0.00492187	0.00334098	-0.0297659	0.000310019	-0.0194022	-0.00354885	-0.0459379	0.00361119	-0.0441845	-0.000844029	-0.0484202	-0.00936897	-0.0567624	0.0097369	0.020574	0.125654	0.0510971	0.112312	0.0967748	0.134402	0.0741053	0.122438	0.304197	0.270448	0.495212	0.348527	0.519761	0.402687	0.946947	0.555449	1.61104	0.551793	2.9067	0.660035	5.42667	0.740074
-0.0752531	0.00360167	-0.00962798	-0.000978658	-0.00420687	0.00159198	-0.0290509	0.00104502	-0.0186944	0.00467215	-0.04523	0.00221919	-0.0434695	0.00744197	-0.0477053	-0.00101797	-0.0560474	0.0117419	0.023509	0.117016	0.0568098	0.118462	0.102445	0.130952	0.0797752	0.118404	0.315443	0.269485	0.517749	0.356693	0.539619	0.410665	0.980757	0.567754	1.66737	0.556469	3.00811	0.669104	5.60696	0.739841
-0.074581	0.00396767	-0.00896298	-0.00123466	-0.00352769	-0.00477402	-0.0283787	0.00366402	-0.0180223	-6.49e-05	-0.0445651	0.00712	-0.0427902	-0.000815029	-0.0470331	-0.00490497	-0.0553826	0.00661189	0.0264048	0.107001	0.0624726	0.123894	0.10815	0.136973	0.085488	0.114686	0.32673	0.281312	0.540284	0.364174	0.55948	0.415673	1.01455	0.574754	1.72372	0.557533	3.10953	0.677955	5.78725	0.749612
-0.073866	-0.00450833	-0.00824795	-0.00676466	-0.00281269	-0.00193202	-0.0276637	-0.00135798	-0.0173003	-0.00276185	-0.0438538	0.00517919	-0.0420752	0.00103697	-0.0463181	0.00175803	-0.0546746	0.00391589	0.0293435	0.107884	0.0681855	0.124634	0.11382	0.143328	0.0911651	0.116999	0.33797	0.285956	0.562816	0.373134	0.579335	0.425099	1.04836	0.584262	1.78005	0.557947	3.21094	0.679097	5.96754	0.762965
-0.0731939	0.00514567	-0.0075902	0.00346034	-0.00215129	-0.00975401	-0.0269988	-0.00247498	-0.0166316	-0.0127449	-0.0431888	0.00621019	-0.0414032	0.00251797	-0.045646	0.00452803	-0.0540061	0.0078499	0.0322393	0.10673	0.0738556	0.127487	0.11954	0.140082	0.0968779	0.112782	0.349259	0.296972	0.585349	0.379468	0.599196	0.432887	1.08215	0.589272	1.8364	0.563734	3.31235	0.681693	6.14783	0.771651
-0.0724789	0.00314167	-0.00688242	0.00147534	-0.00142907	9e-05	-0.0262909	0.000195019	-0.0159131	-0.0110299	-0.0424845	0.00645219	-0.0406882	0.00184397	-0.0449417	0.00310703	-0.0532875	0.0046949	0.0351779	0.102695	0.0795683	0.125954	0.12521	0.150337	0.102541	0.116956	0.360513	0.297243	0.607889	0.388043	0.619052	0.439093	1.11597	0.622455	1.89273	0.57036	3.41377	0.689334	6.32813	0.772952
-0.0718104	0.00350167	-0.00621742	0.00443934	-0.000749919	0.00748	-0.0256117	0.00131302	-0.0152482	-0.00772585	-0.0418195	0.00618419	-0.0400233	0.00409	-0.0442661	0.00254403	-0.0526083	0.0020709	0.0380737	0.102196	0.0852383	0.123383	0.130916	0.138431	0.108254	0.120892	0.371796	0.29851	0.630426	0.390611	0.638915	0.488446	1.14976	0.615162	1.94908	0.575783	3.51518	0.69101	6.50842	0.776172
-0.0711026	0.00857267	-0.00550963	-0.00206066	-3.85e-05	0.000677985	-0.0248967	0.000566019	-0.0145261	-0.0107349	-0.0411117	0.00615519	-0.0393011	0.00833797	-0.0435582	0.00161303	-0.0519005	0.0034429	0.0410123	0.0997111	0.0909511	0.12546	0.136586	0.148724	0.113924	0.116457	0.38305	0.303496	0.652959	0.464328	0.658768	0.497633	1.18357	0.617234	2.00541	0.58062	3.6166	0.695236	6.68871	0.7795
-0.0704341	0.000460667	-0.00484448	-0.000318658	0.000634	0.048212	-0.0242318	-0.00183798	-0.0138611	-0.00426785	-0.0404467	0.00365819	-0.0386361	0.00329297	-0.0428968	0.00356203	-0.0512284	0.000995895	0.0439079	0.101258	0.0966211	0.128516	0.142299	0.148136	0.119636	0.121596	0.39434	0.305387	0.675496	0.443107	0.678626	0.488949	1.21737	0.619506	2.06176	0.600393	3.71801	0.701782	6.869	0.783979
-0.0697191	0.00389467	-0.0041367	-0.00548566	0.00134148	0.150696	-0.0235167	0.00629702	-0.0131389	-0.0126979	-0.0397353	-0.00364881	-0.037914	0.000923971	-0.0421853	-0.000547968	-0.0505134	0.00475689	0.0468468	0.102098	0.102334	0.12412	0.147976	0.152665	0.125306	0.121811	0.405587	0.31398	0.698029	0.443723	0.698483	0.485079	1.25118	0.623219	2.1181	0.594693	3.81942	0.705513	7.04929	0.787146
-0.0690541	0.00134467	-0.00346823	-0.000546658	0.00201358	0.167938	-0.0228447	0.00565302	-0.0124811	-0.0128269	-0.0390703	-0.00429381	-0.0372455	-0.00497	-0.0415133	0.00367903	-0.0498413	0.0134489	0.0497423	0.106599	0.108004	0.11866	0.153682	0.155077	0.131019	0.118965	0.416877	0.318015	0.720563	0.445487	0.718344	0.490553	1.28498	0.625723	2.17445	0.597145	3.92084	0.711591	7.22958	0.787657
-0.0683463	0.00777967	-0.00276032	-0.00182366	0.00273563	0.155583	-0.0221297	-0.00167498	-0.0117661	-0.00461585	-0.0383661	0.00200519	-0.0365269	0.00447397	-0.040809	-0.00117597	-0.0491263	0.0149099	0.052681	0.102117	0.113717	0.13464	0.159352	0.148451	0.136686	0.120018	0.428117	0.326955	0.743101	0.445346	0.738207	0.495819	1.31878	0.631379	2.23078	0.600052	4.02225	0.71696	7.40987	0.789366
-0.0676777	0.0129447	-0.00209895	0.00413734	0.00340063	0.149942	-0.0215	0.00434202	-0.011094	-0.000190852	-0.0377011	-0.00618381	-0.0358547	-6.5e-05	-0.0401297	0.00596703	-0.0484541	0.0088259	0.0555768	0.0985941	0.119387	0.140257	0.165064	0.155312	0.142398	0.128827	0.439407	0.324689	0.765633	0.450429	0.758073	0.503069	1.35258	0.638548	2.28712	0.602418	4.12366	0.716931	7.59016	0.791173
-0.0669591	0.00709667	-0.00139117	-0.00249866	0.00412285	0.142442	-0.0207354	-0.00316898	-0.010379	-0.000890852	-0.0369932	-0.00607581	-0.0351397	0.00755597	-0.0394111	0.00187403	-0.0477392	0.00909889	0.0585154	0.0927771	0.1251	0.13433	0.170734	0.156873	0.148068	0.122744	0.450653	0.334166	0.788173	0.457773	0.777935	0.503121	1.38638	0.643082	2.34346	0.605684	4.22508	0.722432	7.77045	0.794988
-0.0662942	-0.000845	-0.000726166	-0.000441658	0.00479496	0.140746	-0.0201	0.00312402	-0.00970693	0.000972148	-0.0363284	-0.00762781	-0.0344677	0.00382997	-0.0387392	0.00697603	-0.0470742	-0.0030921	0.0614112	0.0960311	0.130766	0.133628	0.176447	0.21688	0.153781	0.129459	0.46195	0.337132	0.81071	0.460716	0.797796	0.509153	1.42018	0.64698	2.39981	0.607925	4.32649	0.722124	7.95074	0.796821
-0.0655863	0.00297767	-1.82e-05	0.00137134	0.00550288	0.131159	-0.0193554	-0.00721798	-0.00899193	-6.85e-06	-0.0356168	-0.00724	-0.0337598	-0.00227203	-0.0380276	0.00669703	-0.0463592	0.0034949	0.0643498	0.105961	0.136479	0.145171	0.182117	0.280472	0.159444	0.130532	0.473187	0.334525	0.833246	0.464406	0.817653	0.509651	1.45399	0.646687	2.45614	0.612994	4.42791	0.727411	8.13103	0.799001
-0.0649214	0.00331467	0.000646617	0.0476403	0.00617497	0.122572	-0.0186834	-0.00507998	-0.00831971	0.00422615	-0.034952	-0.0160868	-0.0330805	0.00615897	-0.0373556	-0.00274497	-0.0456907	-0.00261011	0.0672457	0.112679	0.142156	0.145628	0.18783	0.253009	0.165164	0.132207	0.484477	0.338426	0.855776	0.469175	0.837515	0.512709	1.48779	0.652439	2.51249	0.61722	4.52932	0.731236	8.31132	0.800964
-0.0642135	0.00350767	0.00135453	0.157858	0.00688622	0.123447	-0.0179684	-0.000726981	-0.00761193	-0.00223085	-0.0342476	-0.00722981	-0.0323655	-0.00286003	-0.036637	0.00365703	-0.0449828	-0.0051511	0.0701843	0.100186	0.147862	0.144127	0.193496	0.247646	0.170827	0.118976	0.495723	0.344529	0.878309	0.475189	0.857373	0.515048	1.5216	0.659208	2.56883	0.62435	4.63073	0.733734	8.49162	0.801429
-0.063545	0.00958267	0.002023	0.189644	0.00755843	0.117753	-0.0172891	0.00137702	-0.00693985	-0.00207385	-0.0335826	0.00192419	-0.0316936	-0.00128103	-0.0359649	-0.000330968	-0.0443143	-0.0014291	0.0730801	0.106116	0.153532	0.148251	0.199209	0.237207	0.176547	0.215234	0.507014	0.346693	0.900844	0.480787	0.877233	0.518292	1.5554	0.671946	2.62516	0.629436	4.73214	0.735783	8.67191	0.80386
-0.0628264	0.00984167	0.0027415	0.182187	0.0082698	0.118142	-0.0165812	-0.00408098	-0.00621778	0.00888815	-0.0328749	-0.00253981	-0.0309857	0.00489497	-0.03525	0.00694403	-0.0436066	-0.0112421	0.0760187	0.1088	0.159237	0.14891	0.204879	0.239741	0.18221	0.23912	0.51826	0.351649	0.923379	0.486897	0.897089	0.532022	1.5892	0.679194	2.68151	0.629883	4.83356	0.739145	8.8522	0.803822
-0.0621544	-0.00267333	0.00341012	0.175957	0.00894201	0.120142	-0.0159163	-0.000393981	-0.00554554	0.00237115	-0.0322099	-0.00520281	-0.0303136	-0.000661029	-0.0345885	0.00409503	-0.0429343	-0.0026841	0.0789145	0.104667	0.164914	0.137039	0.210592	0.233858	0.187926	0.219019	0.529547	0.35505	0.945916	0.489709	0.91696	0.530734	1.623	0.677627	2.73785	0.635253	4.93497	0.741985	9.03249	0.807757
-0.0614394	-0.0111413	0.004118	0.148475	0.00966065	0.11401	-0.0152013	-0.00688698	-0.00483778	-0.00184385	-0.0315021	-0.00466381	-0.0295986	-0.000421029	-0.0338736	0.00313	-0.0422121	-0.0018651	0.0818532	0.108116	0.170627	0.142032	0.216262	0.24202	0.193596	0.212589	0.540793	0.351441	0.968449	0.498287	0.936816	0.534141	1.65681	0.680439	2.79419	0.640431	5.03639	0.749416	9.21278	0.808446
-0.0607671	-0.00255533	0.00478287	0.154617	0.0103326	0.120578	-0.0145363	-0.00832498	-0.00415861	0.00108515	-0.0308371	0.000410188	-0.02893	-0.00656903	-0.033205	0.00630203	-0.0415402	-0.00298211	0.0847487	0.103087	0.17629	0.169169	0.221975	0.24313	0.199302	0.21173	0.552076	0.365365	0.99099	0.503289	0.956681	0.536951	1.6906	0.684689	2.85053	0.644035	5.1378	0.751593	9.39307	0.809964
-0.0600521	0.000989667	0.00549078	0.144291	0.011044	0.126507	-0.0138213	-0.00290998	-0.00345066	-0.00551085	-0.0301293	-0.00370681	-0.0282114	0.00408397	-0.03249	0.000282032	-0.0408322	-0.00504411	0.0876874	0.105352	0.18201	0.277594	0.227645	0.236949	0.204979	0.208335	0.56333	0.369994	1.01352	0.50962	0.976542	0.54355	1.72441	0.68404	2.90687	0.644562	5.23921	0.737322	9.57336	0.810525
-0.0593837	-0.000480333	0.00615565	0.142589	0.0117162	0.12417	-0.013142	-0.00275998	-0.00277861	0.00316615	-0.0294643	-0.00607981	-0.0275322	-0.00310503	-0.0318179	0.00299803	-0.0401602	-0.0112821	0.0905832	0.108551	0.187673	0.255149	0.233358	0.245574	0.210685	0.201445	0.57462	0.371843	1.03606	0.505119	0.996398	0.544993	1.75821	0.689192	2.96322	0.648109	5.34062	0.732969	9.75365	0.813874
-0.0586652	0.00167467	0.00687427	0.135544	0.012424	0.117408	-0.012427	0.00232202	-0.00205639	0.00127815	-0.0287564	0.00559919	-0.0268172	0.01082	-0.0311028	0.00204803	-0.0394452	-0.00983511	0.0935218	0.104126	0.193393	0.239813	0.239028	0.245329	0.216354	0.211863	0.585867	0.376505	1.05859	0.513549	1.01625	0.550693	1.79202	0.690182	3.01956	0.650716	5.44204	0.742633	9.93394	0.815531
-0.0579966	-0.00187233	0.00753912	0.125788	0.0131031	0.108334	-0.0117694	-0.00659998	-0.00139139	-0.00212085	-0.0280915	0.00772219	-0.0261522	0.00510997	-0.0304343	-0.00151597	-0.0387731	-0.00707111	0.0964176	0.107629	0.199056	0.236219	0.24474	0.249442	0.222067	0.210202	0.597157	0.385669	1.08113	0.520186	1.03611	0.556735	1.82581	0.697303	3.0759	0.656984	5.54345	0.734549	10.1142	0.817329
-0.0572888	-0.000873333	0.00824702	0.122925	0.0138111	0.109759	-0.0110615	-0.000937981	-0.000676395	0.00299715	-0.0273836	0.00288619	-0.0254301	0.00871697	-0.0297159	-0.00176797	-0.0380724	-0.0103781	0.0993562	0.102188	0.204772	0.231386	0.25041	0.256093	0.227737	0.201044	0.608404	0.3864	1.10366	0.548667	1.05596	0.561936	1.85963	0.695128	3.13224	0.661828	5.64487	0.730551	10.2945	0.817813
-0.0566202	-0.00166433	0.00891565	0.120054	0.0144904	0.107562	-0.0103929	-0.000926981	-8.11e-07	-0.00834785	-0.0267	0.00216019	-0.0247687	-0.000715029	-0.0290438	-0.00177297	-0.0374002	-0.00682911	0.102252	0.108635	0.210442	0.24088	0.25612	0.252733	0.233457	0.208583	0.619694	0.394522	1.1262	0.557427	1.07582	0.566889	1.89342	0.6981	3.18858	0.663143	5.74628	0.746846	10.4748	0.821242
-0.0559052	-0.00116333	0.00962343	0.126004	0.0151981	0.100142	-0.0096744	0.00850102	0.000717789	0.0627	-0.0260108	-0.00235481	-0.024043	-0.000328029	-0.0283286	-0.00181497	-0.0366852	-0.0020131	0.105191	0.107794	0.216148	0.23608	0.261782	0.259034	0.23912	0.206343	0.630934	0.395964	1.14873	0.553895	1.09568	0.588896	1.92723	0.703682	3.24492	0.662894	5.8477	0.759329	10.6551	0.819478
-0.0552367	-0.00103733	0.0103	0.118242	0.0158774	0.104691	-0.0090058	0.00472402	0.00138277	0.159335	-0.025346	0.00217119	-0.0233708	-0.00723503	-0.0276567	0.00129703	-0.0360132	-0.00342411	0.108087	0.113724	0.221825	0.231886	0.267495	0.259696	0.24484	0.210484	0.642223	0.430121	1.17127	0.548144	1.11554	0.60108	1.96102	0.706783	3.30126	0.663097	5.94911	0.765569	10.8354	0.820992
-0.0545181	0.0111367	0.0109926	0.118964	0.0165924	0.10254	-0.00829801	0.00139002	0.00210487	0.181762	-0.0246381	0.00232219	-0.022663	-0.00335603	-0.0269417	-0.000192968	-0.0352982	-0.0028011	0.111025	0.114729	0.227538	0.228243	0.273169	0.255224	0.250503	0.211286	0.653474	0.470633	1.1938	0.549554	1.13538	0.59277	1.99484	0.709866	3.3576	0.669244	6.05052	0.772124	11.0157	0.823439
-0.0538531	0.0174867	0.0116719	0.115415	0.0172645	0.100211	-0.00763661	0.00211802	0.00277695	0.161882	-0.0239731	0.00545619	-0.0219982	0.000340971	-0.0262694	-0.00376297	-0.034626	0.000258895	0.113921	0.11046	0.233207	0.227516	0.278882	0.26128	0.256216	0.208047	0.664757	0.449202	1.21634	0.554775	1.15523	0.593609	2.02863	0.720542	3.41394	0.669241	6.15194	0.77285	11.196	0.825577
-0.0531453	0.00780967	0.0123798	0.115038	0.0179795	0.102458	-0.0069287	0.00671102	0.00349196	0.159873	-0.0232653	-0.000621812	-0.0212903	0.00111997	-0.0255545	-0.00485	-0.033911	0.0014999	0.11686	0.0998481	0.23892	0.239849	0.284555	0.266568	0.261886	0.20886	0.676004	0.448568	1.23887	0.556643	1.17509	0.592571	2.06244	0.720252	3.47028	0.672269	6.25335	0.770476	11.3763	0.824342
-0.0524732	0.00708167	0.0130483	0.113544	0.0186409	0.104369	-0.00625661	0.00198602	0.00415336	0.155594	-0.0226003	0.00130219	-0.0206111	0.00250497	-0.0248824	-0.00104797	-0.0332426	-0.0024811	0.119755	0.102541	0.244583	0.226275	0.290261	0.269396	0.267598	0.202985	0.687293	0.454053	1.26141	0.559615	1.19494	0.593468	2.09624	0.718559	3.52662	0.676339	6.35476	0.777046	11.5566	0.826015
-0.0517582	0.00548167	0.0137669	0.116241	0.0193595	0.112962	-0.00555591	0.00434802	0.00487917	0.146553	-0.0218925	0.00564819	-0.0199031	0.00161097	-0.0241675	0.00672703	-0.0325168	-0.00216511	0.122694	0.106192	0.250303	0.229017	0.295938	0.271449	0.273276	0.204239	0.69854	0.453171	1.28394	0.564582	1.21481	0.586891	2.13004	0.719919	3.58296	0.675282	6.45618	0.775678	11.7369	0.828218
-0.0510896	0.00444567	0.014439	0.110761	0.0200387	0.103286	-0.00488383	0.00775202	0.00554404	0.139	-0.0212275	0.000583188	-0.0192381	-0.00670003	-0.0234953	0.00119103	-0.0318518	-0.0078171	0.12559	0.112658	0.255973	0.244	0.301651	0.276552	0.278989	0.206628	0.709827	0.45845	1.30647	0.566168	1.23465	0.598215	2.16384	0.721681	3.63931	0.68374	6.55759	0.775376	11.9171	0.829689
-0.0503712	0.00979667	0.0151612	0.109063	0.0207573	0.108121	-0.00416883	0.00639902	0.00626614	0.133339	-0.0205197	0.000188188	-0.0185197	-0.000475029	-0.0227803	0.00657603	-0.0311368	-0.0052361	0.128528	0.118179	0.261686	0.233033	0.307314	0.275705	0.284658	0.202889	0.721067	0.455403	1.32901	0.568661	1.25453	0.602356	2.19765	0.728645	3.69565	0.685598	6.659	0.777353	12.0974	0.832893
-0.0497062	0.0136897	0.0158188	0.0997283	0.0214294	0.096202	-0.00348953	0.00883102	0.00693112	0.135629	-0.0198547	-0.000791812	-0.0178545	0.00137597	-0.0221082	-0.00223897	-0.0304648	0.00367689	0.131424	0.106861	0.267349	0.230446	0.313034	0.277636	0.290371	0.212659	0.732356	0.453811	1.35155	0.571069	1.2744	0.602046	2.23145	0.727548	3.75199	0.688573	6.76042	0.785405	12.2777	0.829632
-0.0489982	0.0179427	0.016534	0.0969373	0.0221445	0.094452	-0.00277453	0.00156402	0.00765335	0.125179	-0.0191468	0.00229319	-0.0171504	-0.00825	-0.0214	-0.00127597	-0.0297498	0.00265789	0.134363	0.115367	0.273069	0.238389	0.318704	0.277017	0.296034	0.210172	0.743603	0.459907	1.37408	0.572229	1.29423	0.606146	2.26526	0.728608	3.80833	0.686994	6.86183	0.788929	12.458	0.830341
-0.0483263	0.00882167	0.0171952	0.0839943	0.0228165	0.096686	-0.00210966	0.00503802	0.00831476	0.116243	-0.018482	0.00279719	-0.016489	-0.00150803	-0.0207318	0.00420503	-0.0290813	0.00447589	0.137255	0.112314	0.278739	0.248041	0.324416	0.280676	0.301747	0.213162	0.7549	0.462683	1.39662	0.579143	1.31409	0.601956	2.29906	0.729712	3.86467	0.693994	6.96324	0.787161	12.6383	0.832589
-0.0476113	0.0155087	0.0179209	0.0924553	0.0235315	0.092501	-0.001409	0.00463602	0.00903322	0.117878	-0.017774	0.00127319	-0.0157633	0.000246971	-0.0200061	0.00206503	-0.0283555	0.0135369	0.140193	0.11271	0.284452	0.241016	0.330079	0.287796	0.307417	0.217296	0.766147	0.464373	1.41915	0.583824	1.33397	0.610252	2.33286	0.733337	3.92101	0.697642	7.06466	0.793283	12.8186	0.836567
-0.0469463	0.00933967	0.0185859	0.0702523	0.0241965	0.09597	-0.000736913	-0.00117298	0.00970527	0.115954	-0.017109	0.00450819	-0.0150911	0.00433897	-0.019334	0.00385503	-0.0276906	-0.0038571	0.143089	0.118419	0.290114	0.246544	0.335792	0.283588	0.31313	0.220791	0.777437	0.467427	1.44169	0.581748	1.35383	0.615274	2.36666	0.735373	3.97735	0.693058	7.16607	0.790624	12.9989	0.835486
-0.0462385	0.0136107	0.0193009	0.0367883	0.0249151	0.098804	-2.9e-05	-0.00468298	0.0104203	0.11663	-0.0164013	0.00510319	-0.0143833	-0.00316	-0.0186189	-0.013459	-0.0269685	0.0049379	0.146028	0.121204	0.295827	0.249539	0.341462	0.288751	0.318796	0.215962	0.788684	0.463941	1.46422	0.586193	1.37369	0.61612	2.40047	0.734348	4.03369	0.697977	7.26749	0.793265	13.1792	0.837312
-0.0455663	0.0174057	0.0199659	0.0304683	0.025587	0.102378	0.000632403	0.041194	0.0110996	0.115689	-0.0157362	0.00687119	-0.0137112	-0.00201603	-0.017954	0.00555603	-0.0262963	-0.0057411	0.148924	0.120449	0.301497	0.256719	0.347175	0.297506	0.324509	0.227209	0.799974	0.473325	1.48676	0.591742	1.39358	0.620599	2.43427	0.736645	4.09003	0.699114	7.3689	0.793512	13.3595	0.83717
-0.0448513	0.00522467	0.0206809	0.0362823	0.0263056	0.10829	0.0013402	0.17039	0.0118075	0.105458	-0.0150285	-0.00596281	-0.0130033	-3e-05	-0.0172392	-0.00987897	-0.0255885	-0.00650711	0.151862	0.11608	0.30721	0.263369	0.352845	0.292751	0.330179	0.224702	0.811214	0.478051	1.50929	0.596456	1.41347	0.621277	2.46807	0.741498	4.14637	0.699048	7.47031	0.797023	13.5398	0.837523
-0.0441792	0.00716767	0.0213423	0.0331083	0.0269779	0.115164	0.00200519	0.200163	0.0124867	0.106841	-0.0143635	-0.00475281	-0.0123421	0.00519097	-0.0165597	-0.00585297	-0.0249163	-0.0100371	0.154758	0.120061	0.31288	0.261722	0.358558	0.293809	0.335892	0.214865	0.822503	0.477349	1.53183	0.599863	1.43337	0.627678	2.50187	0.74425	4.20272	0.697938	7.57173	0.79648	13.7201	0.838628
-0.0434642	-0.000724333	0.0220609	0.0304063	0.0276892	0.111772	0.00272379	0.185296	0.0132017	0.111442	-0.0136557	0.00669719	-0.0116234	-0.00409203	-0.0158519	-0.011706	-0.0242013	0.00280789	0.157697	0.118617	0.318593	0.262665	0.364228	0.29643	0.341562	0.218259	0.833754	0.482314	1.55436	0.595151	1.45325	0.630981	2.53567	0.74587	4.25905	0.704384	7.67314	0.797003	13.9003	0.84151
-0.0427957	-0.0112073	0.0227329	0.0333943	0.0283613	0.105754	0.00339574	0.16043	0.0138739	0.117732	-0.0129907	0.00137019	-0.0109513	0.00312397	-0.0151799	-0.011002	-0.0235294	0.0019629	0.160592	0.11742	0.324259	0.265196	0.36994	0.298083	0.347267	0.224023	0.845037	0.480398	1.5769	0.636664	1.47314	0.635713	2.56947	0.748957	4.3154	0.702108	7.77455	0.798571	14.0806	0.842246
-0.0420771	-0.00401933	0.0234479	0.0366663	0.0290798	0.107696	0.00411075	0.161259	0.0145853	0.104	-0.0122829	-0.00327581	-0.0102472	-0.00518203	-0.0144578	-0.016076	-0.0228071	0.000850895	0.163531	0.116525	0.329972	0.255174	0.37561	0.299558	0.352944	0.232734	0.856284	0.490785	1.59944	0.617957	1.49302	0.637178	2.60329	0.749237	4.37174	0.699113	7.87597	0.795348	14.2609	0.842556
-0.0414051	-0.00766933	0.0241201	0.0369423	0.029752	0.105006	0.00479017	0.145274	0.0152538	0.108565	-0.0116179	-0.00970581	-0.00956772	-0.00410903	-0.0137892	-0.015923	-0.0221421	0.00186089	0.166427	0.114277	0.335649	0.261186	0.381323	0.299234	0.358657	0.229457	0.867573	0.494608	1.62197	0.618833	1.5129	0.628931	2.63708	0.748738	4.42808	0.704527	7.97738	0.797938	14.4412	0.843281
-0.0406901	-0.00639533	0.0248423	0.0384053	0.030467	0.106855	0.00550517	0.136826	0.0159581	0.108306	-0.01091	-0.00751781	-0.00885634	-0.00590903	-0.0130814	-0.010086	-0.0214271	0.0028249	0.169365	0.116269	0.341355	0.27002	0.38699	0.304661	0.36432	0.22704	0.878821	0.493807	1.6445	0.61568	1.53277	0.638253	2.67089	0.748497	4.48442	0.710114	8.0788	0.802448	14.6215	0.845134
-0.0400251	-0.00296033	0.0255	0.0378103	0.0311355	0.109665	0.00616642	0.127678	0.0166229	0.108038	-0.0102451	-0.00628681	-0.00819498	-0.00152403	-0.0124092	-1.5e-05	-0.0207552	0.0121629	0.172261	0.0957801	0.347025	0.267379	0.392703	0.303238	0.370037	0.22883	0.890103	0.486342	1.66704	0.617986	1.55262	0.637902	2.70468	0.754264	4.54076	0.711115	8.18021	0.804014	14.8018	0.842309
-0.0393	-0.00159833	0.0262151	0.0286213	0.0318434	0.106287	0.00688505	0.117158	0.0173486	0.111568	-0.00953722	-0.00651581	-0.00747634	-0.00255903	-0.0116871	0.00320303	-0.02004	0.0104059	0.1752	0.269758	0.352738	0.266168	0.398373	0.306698	0.375699	0.226739	0.901357	0.494059	1.68957	0.620586	1.57248	0.664312	2.73849	0.761674	4.5971	0.710774	8.28162	0.804765	14.9821	0.845853
-0.0386486	-0.00573433	0.0268764	0.0382023	0.0325119	0.093304	0.00755005	0.113299	0.0180208	0.110843	-0.00887235	0.000619188	-0.00679717	-0.00168703	-0.0110186	0.000634032	-0.019368	0.00564689	0.178096	0.258724	0.358408	0.267259	0.404085	0.316015	0.381412	0.229975	0.912644	0.506012	1.7121	0.625202	1.59234	0.654951	2.77229	0.761928	4.65344	0.71277	8.38303	0.805659	15.1624	0.848616
-0.0379302	-0.00204733	0.0275843	0.0359113	0.033227	0.095074	0.00825784	0.108077	0.0187286	0.106019	-0.00816445	-0.00673581	-0.00608221	0.00191997	-0.0103178	0.00600003	-0.018653	0.00788689	0.181034	0.255331	0.364121	0.275355	0.409755	0.31141	0.387082	0.230536	0.923891	0.507994	1.73464	0.62483	1.6122	0.653767	2.8061	0.761881	4.70978	0.711553	8.48445	0.808869	15.3427	0.847386
-0.037258	-0.00471833	0.0282529	0.0358823	0.033899	0.10973	0.00893714	0.114977	0.0194078	0.107196	-0.00749945	-0.00872181	-0.00541358	-0.000224029	-0.00964931	0.00215	-0.0179881	-0.00242011	0.18393	0.24893	0.36979	0.281627	0.415468	0.314188	0.392795	0.233916	0.93518	0.513309	1.75718	0.629672	1.63206	0.651414	2.83989	0.765004	4.76612	0.714802	8.58586	0.807242	15.523	0.847874
-0.036543	0.00134867	0.0289677	0.0371213	0.034614	0.105953	0.00964492	0.115659	0.0201157	0.101011	-0.00679169	-0.00850081	-0.00470579	0.00393997	-0.00893781	-0.00123497	-0.0172802	-0.00800911	0.186869	0.239889	0.375496	0.283294	0.421138	0.321005	0.398465	0.240556	0.946427	0.505375	1.77972	0.633428	1.65192	0.655885	2.8737	0.769364	4.82246	0.716046	8.68728	0.806003	15.7033	0.847953
-0.0358781	-0.00214533	0.02964	0.0322263	0.0352861	0.090033	0.0103135	0.116082	0.020795	0.1051	-0.0061267	0.00164219	-0.00403717	-0.00183703	-0.00828014	0.00129403	-0.0166081	0.00520789	0.189764	0.227804	0.381166	0.272035	0.426851	0.308661	0.404178	0.241344	0.957717	0.507512	1.80225	0.63616	1.67178	0.65784	2.90749	0.770065	4.8788	0.717821	8.78869	0.80957	15.8835	0.847719
-0.0351702	-0.00170533			0.0359976	0.069915	0.0110321	0.111779	0.02151	0.109411	-0.00541892	0.00188319	-0.00332218	-0.00438903	-0.00756503	0.016271	-0.0159	-0.0048521	0.192703	0.21708	0.386875	0.27735	0.432521	0.315373	0.409848	0.241944	0.968964	0.520736	1.82478	0.634266	1.69163	0.65577	2.94131	0.771787	4.93514	0.718763	8.8901	0.81	16.0638	0.848334
-0.0345017	-0.000199333			0.0366626	0.056545	0.011697	0.111319	0.0221821	0.105582	-0.00475392	0.00353719	-0.00265731	0.00111597	-0.00689653	0.00571203	-0.015221	0.000634895	0.195599	0.215991	0.392552	0.275039	0.43823	0.319612	0.415561	0.235885	0.980254	0.523211	1.84732	0.634233	1.71148	0.658486	2.97511	0.77491	4.99149	0.719419	8.99152	0.812163	16.2441	0.85121
-0.0337831	0.00667167			0.0373775	0.060378	0.0124049	0.107813	0.0228971	0.101947	-0.00404614	0.00531219	-0.00193524	0.00138497	-0.00618528	-0.00240697	-0.014506	-0.0028301	0.198534	0.208394	0.398258	0.279604	0.4439	0.323182	0.421231	0.231213	0.991494	0.515576	1.86986	0.634931	1.73134	0.661728	3.00892	0.775864	5.04783	0.72526	9.09293	0.81515	16.4244	0.852932
-0.033111	0.00277967			0.0380495	0.057186	0.0130734	0.100032	0.0236	0.105035	-0.00338113	0.00275719	-0.00127024	-0.00615603	-0.00550584	-0.00170797	-0.0138374	-0.00735111	0.20143	0.214751	0.403928	0.280693	0.449606	0.315699	0.426943	0.241347	1.00279	0.5283	1.89238	0.641305	1.75119	0.661616	3.04271	0.790231	5.10417	0.725166	9.19434	0.817143	16.6047	0.852288
-0.032396	0.000739667			0.0387754	0.052143	0.0137918	0.103139	0.0242842	0.102697	-0.00267	0.00870219	-0.000548025	-0.00692603	-0.00479084	-0.00108797	-0.0131296	-0.00686111	0.204368	0.211951	0.409648	0.278243	0.455283	0.327193	0.432613	0.245812	1.01404	0.531736	1.91493	0.637162	1.77105	0.663212	3.07652	0.783362	5.16051	0.727512	9.29576	0.817944	16.785	0.855243
-0.0317239	-0.00110533			0.0394474	0.0543	0.0144568	0.102042	0.0249456	0.106302	-0.00200835	0.00350019	0.000123925	-0.00838403	-0.00411876	4.7e-05	-0.0124646	-0.00394011	0.207264	0.215043	0.415318	0.280876	0.460996	0.32213	0.438326	0.246923	1.02532	0.531865	1.93746	0.648049	1.79091	0.670468	3.11031	0.786074	5.21686	0.730867	9.39717	0.820849	16.9653	0.853631
-0.0310089	0.00179667			0.0401623	0.046908	0.0151648	0.101857	0.0256642	0.110782	-0.0013004	0.00137719	0.000831842	0.079233	-0.00341084	-0.00876897	-0.0117568	-0.00351411	0.210196	0.202632	0.421024	0.277819	0.466666	0.325665	0.444003	0.247535	1.03656	0.537738	1.96	0.643833	1.81077	0.67051	3.14413	0.786768	5.27319	0.726062	9.49859	0.817654	17.1456	0.856304
-0.0303405	0.000236667			0.0408345	0.047678	0.0158298	0.097849	0.0263433	0.110092	-0.000635568	-0.00260381	0.00150756	0.163597	-0.00273889	0.00198303	-0.0110955	-0.000146105	0.213091	0.205478	0.426701	0.291374	0.472379	0.333959	0.449709	0.249781	1.04785	0.531531	1.98253	0.645153	1.83063	0.673703	3.17792	0.789842	5.32953	0.725225	9.59999	0.819958	17.3259	0.856596
-0.0296325	0.00515067			0.0415495	0.047713	0.0165446	0.095982	0.0270513	0.105831	7.23e-05	0.0102482	0.00221184	0.176216	-0.00202389	-0.00349597	-0.0103875	0.0017419	0.21603	0.212219	0.432407	0.292681	0.478041	0.333467	0.455386	0.255133	1.0591	0.529799	2.00506	0.649514	1.85048	0.671626	3.21173	0.787103	5.38587	0.727576	9.70141	0.823258	17.5062	0.855443
-0.0289711	-0.00415733			0.0422216	0.042695	0.017206	0.095901	0.0277233	0.100384	0.000737382	0.0991082	0.00287324	0.164016	-0.00135168	0.00197	-0.00971544	0.0039359	0.218926	0.202176	0.438084	0.280188	0.483761	0.329201	0.461099	0.255274	1.07039	0.531857	2.0276	0.664875	1.87034	0.673541	3.24553	0.791144	5.44222	0.729311	9.80283	0.824589	17.6865	0.857872
-0.0282632	-0.00475433			0.0429365	0.044707	0.0179246	0.096774	0.0284383	0.0982621	0.00144513	0.192657	0.00357752	0.149162	-0.000636676	0.00686003	-0.00900048	-0.000510105	0.221864	0.208245	0.443789	0.29027	0.489431	0.336752	0.466762	0.248954	1.08164	0.537751	2.05013	0.666995	1.89019	0.678499	3.27934	0.791937	5.49855	0.727375	9.90424	0.824154	17.8667	0.857646
-0.0275913	-0.00425533			0.0436087	0.059565	0.0185967	0.093706	0.0291068	0.101302	0.00211013	0.211405	0.00424949	0.146196	3.54e-05	-0.00232297	-0.00833198	-0.00227311	0.22476	0.208078	0.449466	0.296068	0.495137	0.343107	0.472475	0.256576	1.09292	0.544517	2.07267	0.666254	1.91006	0.675248	3.31313	0.791738	5.55489	0.727712	10.0057	0.825462	18.047	0.862069
-0.0268763	-6.03e-05			0.0443237	0.049948	0.0192974	0.09061	0.0298325	0.0972231	0.00281791	0.205366	0.00497171	0.142254	0.000757507	0.104722	-0.00761336	0.0080249	0.227699	0.214647	0.455172	0.282972	0.500807	0.330475	0.478145	0.256177	1.10417	0.561359	2.0952	0.660416	1.92992	0.685423	3.34694	0.792152	5.61123	0.733838	10.1071	0.829193	18.2273	0.860562
-0.0262077	-0.00594633			0.0449958	0.054168	0.0199695	0.08953	0.0304975	0.0987741	0.00348292	0.193271	0.00564393	0.142092	0.00141541	0.18374	-0.00693409	0.00399989	0.230595	0.211472	0.460842	0.290131	0.50652	0.335103	0.483857	0.257667	1.11546	0.595202	2.11774	0.657273	1.94977	0.680309	3.38074	0.788714	5.66758	0.734333	10.2085	0.826254	18.4076	0.858025
-0.0254891	-0.00661833			0.0457109	0.05516	0.0206702	0.086815	0.0312125	0.0991881	0.0041907	0.190802	0.00635892	0.139584	0.00213026	0.17958	-0.00622631	0.0075169	0.233533	0.207595	0.466555	0.29943	0.512197	0.339498	0.489527	0.256216	1.12671	0.575562	2.14028	0.664026	1.96963	0.6819	3.41455	0.792377	5.72392	0.737556	10.3099	0.827	18.5879	0.859865
-0.0248171	0.00481067			0.0463829	0.038471	0.0213459	0.08137	0.0318775	0.101278	0.0048557	0.190807	0.00703087	0.136299	0.0028	0.172746	-0.00554713	-0.00381611	0.236429	0.205477	0.472225	0.303836	0.517903	0.359091	0.495247	0.254899	1.13799	0.57761	2.16281	0.665792	1.98949	0.681245	3.44834	0.793997	5.78026	0.734585	10.4113	0.827227	18.7682	0.861302
-0.024102	0.00468			0.0470979	0.059063	0.0220466	0.081959	0.0325925	0.10465	0.0055636	0.181196	0.00774586	0.122948	0.00350304	0.163045	-0.00483921	-0.00189211	0.239368	0.212495	0.477938	0.311948	0.52358	0.358172	0.50091	0.258339	1.14924	0.58032	2.18535	0.664857	2.00936	0.683159	3.48215	0.797482	5.8366	0.736949	10.5127	0.822207	18.9485	0.861962
-0.0234299	0.0109937			0.0477592	0.050972	0.0227151	0.085222	0.0332646	0.101031	0.00622846	0.176441	0.00841447	0.118645	0.00417529	0.15202	-0.00417059	-0.00251811	0.242263	0.210378	0.483608	0.298403	0.529285	0.350065	0.506623	0.262368	1.16053	0.573583	2.20788	0.668963	2.02921	0.705377	3.51595	0.792493	5.89295	0.737008	10.6141	0.824234	19.1288	0.865349
-0.0227149	0.00660867			0.0484779	0.050258	0.023423	0.087269	0.0339725	0.0994631	0.00693638	0.167287	0.00913309	0.125132	0.00489026	0.147883	-0.00345213	0.00251089	0.245202	0.203557	0.489321	0.302741	0.534955	0.349066	0.512289	0.253855	1.17177	0.566881	2.23041	0.668462	2.04906	0.697659	3.54976	0.797351	5.94928	0.738099	10.7155	0.825241	19.3091	0.863908
-0.0220465	0.00100967			0.049157	0.049437	0.024088	0.086193	0.0346517	0.103443	0.00760125	0.168113	0.00980503	0.11762	0.00556234	0.149739	-0.00277991	-0.0035531	0.248098	0.202965	0.494991	0.320226	0.540675	0.351481	0.518002	0.265921	1.18307	0.565428	2.25295	0.667921	2.06893	0.694202	3.58355	0.800532	6.00563	0.742799	10.817	0.833244	19.4894	0.862592
-0.0213278	0.00326067			0.049872	0.049044	0.024803	0.081543	0.0353667	0.113649	0.00830917	0.159322	0.01052	0.120553	0.00627721	0.137169	-0.00206491	0.0114859	0.251036	0.209844	0.500703	0.315105	0.546338	0.346555	0.523672	0.26967	1.19432	0.574653	2.27548	0.673968	2.08878	0.691062	3.61736	0.801791	6.06196	0.748286	10.9184	0.834269	19.6697	0.865974
-0.0206557	0.00276367			0.050537	0.055656	0.0254714	0.084415	0.0360317	0.108803	0.00897403	0.151845	0.0111922	0.111699	0.00694942	0.132766	-0.00139296	0.0056379	0.253932	0.214183	0.50637	0.319935	0.552051	0.354949	0.529385	0.272048	1.2056	0.570095	2.29802	0.673171	2.10864	0.692215	3.65116	0.80419	6.11831	0.750778	11.0198	0.832828	19.8499	0.86338
-0.0199407	0.00318967			0.0512592	0.058106	0.0261901	0.087379	0.0367467	0.111193	0.00968191	0.147895	0.0119072	0.122768	0.00766442	0.130122	-0.000677961	0.0125289	0.256871	0.206184	0.51209	0.316607	0.557728	0.357032	0.535055	0.273906	1.21685	0.570834	2.32056	0.670312	2.12849	0.698339	3.68497	0.804281	6.17464	0.743978	11.1212	0.836497	20.0302	0.865537
-0.0192685	0.00731267			0.0519313	0.058227	0.0268621	0.083549	0.0374259	0.110764	0.0103469	0.152413	0.0125794	0.117007	0.00833651	0.12783	-9.33e-06	0.0121529	0.259767	0.205053	0.517756	0.326743	0.563434	0.349848	0.540768	0.269886	1.22813	0.569668	2.34309	0.678316	2.14834	0.700286	3.71877	0.807461	6.23099	0.745726	11.2226	0.830809	20.2105	0.865864
-0.0185537	0.0110517			0.0526462	0.052785	0.0275771	0.079726	0.0381409	0.106683	0.0110547	0.148087	0.0132944	0.102801	0.00905139	0.122218	0.000709256	0.0430349	0.262705	0.204178	0.523469	0.334896	0.5691	0.360697	0.546438	0.269635	1.23938	0.575403	2.36562	0.672992	2.1682	0.698408	3.75258	0.806036	6.28732	0.742988	11.324	0.833503	20.3908	0.868059
-0.0178851	0.00450267			0.0533041	0.060419	0.028242	0.085234	0.0388059	0.108047	0.0117197	0.148756	0.0139594	0.104386	0.00972361	0.114155	0.00138844	0.143534	0.265601	0.207996	0.529135	0.337766	0.574813	0.356023	0.552143	0.271909	1.25067	0.566163	2.38816	0.673751	2.18807	0.698876	3.78637	0.810664	6.34367	0.74409	11.4254	0.831889	20.5711	0.851927
-0.0171666	-0.00210233			0.054019	0.055939	0.0289571	0.088404	0.0395281	0.0965861	0.0124275	0.143994	0.01466	0.109181	0.0104386	0.117313	0.00210344	0.17984	0.26854	0.203505	0.534848	0.32007	0.580483	0.357835	0.557813	0.272819	1.26192	0.571603	2.4107	0.679695	2.20794	0.701605	3.82018	0.809986	6.40001	0.748073	11.5269	0.827996	20.7514	0.843075
-0.0165016	0.00370067			0.0546912	0.058598	0.0296185	0.078587	0.0401929	0.100661	0.0130925	0.142916	0.0153285	0.102644	0.0111107	0.116081	0.00278	0.176899	0.271435	0.206056	0.540518	0.32278	0.586196	0.350497	0.56353	0.269664	1.2732	0.57224	2.43323	0.682845	2.22781	0.703527	3.85397	0.810798	6.45635	0.751378	11.6283	0.831009	20.9317	0.85079
-0.0157938	0.00747467			0.0554062	0.06055	0.0303442	0.083964	0.040915	0.0929401	0.0138003	0.134993	0.0160542	0.098675	0.0118258	0.118362	0.00349066	0.175004	0.274374	0.210648	0.546231	0.33708	0.591866	0.358494	0.5692	0.272788	1.28445	0.575921	2.45576	0.68565	2.24765	0.704895	3.88779	0.811229	6.51269	0.748755	11.7297	0.829304	21.112	0.868192
-0.0151252	-0.00677933			0.0560783	0.041268	0.0310091	0.089225	0.0415872	0.102591	0.0144653	0.136979	0.0167228	0.108582	0.0124978	0.115044	0.00415191	0.163602	0.27727	0.206372	0.551901	0.338466	0.597579	0.363197	0.574909	0.284806	1.29573	0.575882	2.4783	0.686569	2.26751	0.704197	3.92158	0.809333	6.56904	0.754461	11.8311	0.835111	21.2923	0.861402
-0.0144066	-0.00287433			0.0567934	0.049082	0.0317241	0.088177	0.0423022	0.10099	0.0151732	0.128003	0.0174342	0.112289	0.0132092	0.109852	0.00487759	0.153845	0.280208	0.209819	0.557607	0.33652	0.603249	0.363007	0.580586	0.284322	1.30699	0.573876	2.50084	0.689966	2.28736	0.709498	3.95539	0.816984	6.62537	0.753633	11.9325	0.835998	21.4726	0.864491
-0.0137346	-0.00355233			0.0574583	0.048772	0.0323927	0.083476	0.04296	0.106599	0.015838	0.129065	0.0180954	0.109652	0.0138742	0.100908	0.00554257	0.143417	0.283104	0.203005	0.563277	0.342058	0.608961	0.366071	0.586288	0.289235	1.31827	0.581432	2.52337	0.688447	2.30721	0.704631	3.98918	0.812357	6.68172	0.754618	12.0339	0.836717	21.6529	0.870173
-0.0130195	0.00385767			0.0581803	0.045876	0.0331077	0.080206	0.0436714	0.104837	0.016546	0.12524	0.0187927	0.106765	0.0145856	0.099086	0.00625757	0.137654	0.286043	0.210457	0.568989	0.349871	0.614632	0.370648	0.591965	0.285933	1.32952	0.585017	2.54591	0.691916	2.32706	0.710135	4.023	0.820683	6.73805	0.757642	12.1353	0.841751	21.8331	0.872489
-0.0123474	0.0114627			0.0588488	0.041223	0.0337691	0.089676	0.0443435	0.106667	0.017211	0.120856	0.0194612	0.104316	0.0152578	0.114576	0.00693676	0.131072	0.288938	0.211351	0.574666	0.344588	0.620341	0.36789	0.597678	0.286012	1.34081	0.590555	2.56844	0.695717	2.34692	0.710755	4.05679	0.826315	6.7944	0.763199	12.2368	0.841321	22.0134	0.872488
-0.0116324	0.00397367			0.0595676	0.042649	0.0344912	0.087918	0.0450478	0.103253	0.0179187	0.126948	0.0201798	0.097275	0.0159619	0.097917	0.00764482	0.127654	0.291877	0.214331	0.580369	0.335728	0.626011	0.373337	0.603348	0.27825	1.35205	0.594445	2.59098	0.69684	2.36677	0.709789	4.0906	0.821949	6.85073	0.766077	12.3382	0.841208	22.1937	0.873266
-0.0109639	-0.00463033			0.0602395	0.053583	0.0351525	0.080609	0.0457092	0.109859	0.0185837	0.117234	0.0208589	0.102581	0.0166269	0.100564	0.00832397	0.126519	0.294773	0.216795	0.586039	0.330704	0.631727	0.372187	0.609061	0.283083	1.36335	0.584461	2.61351	0.700422	2.38663	0.714357	4.1244	0.820435	6.90708	0.75781	12.4396	0.836783	22.374	0.861483
-0.0102453	0.0160687			0.0609545	0.057311	0.0358605	0.079259	0.0464242	0.105494	0.0192915	0.109587	0.0215668	0.098979	0.0173456	0.099693	0.00903897	0.128125	0.297712	0.221799	0.591751	0.326371	0.637397	0.374944	0.614724	0.287354	1.37459	0.593311	2.63605	0.7017	2.40648	0.716022	4.15821	0.820282	6.96342	0.759243	12.541	0.83691	22.5543	0.872337
-0.00957324	-0.00427433			0.0616268	0.050592	0.0365289	0.092007	0.0470928	0.110427	0.0199565	0.120483	0.0222462	0.109296	0.0180104	0.102095	0.00971109	0.12787	0.300607	0.226122	0.597421	0.349803	0.643099	0.463432	0.620437	0.293373	1.38588	0.596818	2.65858	0.701203	2.42634	0.717012	4.192	0.82017	7.01976	0.76028	12.6424	0.841569	22.7346	0.878682
-0.00885824	-0.00309033					0.0372369	0.091157	0.0478078	0.104401	0.0206643	0.110703	0.0229612	0.105405	0.0187183	0.108873	0.0104261	0.118478	0.303546	0.220959	0.603141	0.446094	0.648776	0.446626	0.626107	0.290464	1.39712	0.604265	2.68112	0.701251	2.44619	0.715044	4.22581	0.822073	7.07609	0.764842	12.7438	0.843061	22.9149	0.878865
-0.00819325	-0.00777933					0.0378981	0.089982	0.0484797	0.10207	0.0213293	0.120663	0.0236296	0.104368	0.0193868	0.094575	0.0110909	0.12249	0.306442	0.222919	0.608804	0.429102	0.654482	0.419646	0.631827	0.291915	1.40841	0.602813	2.70365	0.703523	2.46606	0.714627	4.25961	0.82093	7.13244	0.758485	12.8452	0.842948	23.0952	0.873934
-0.00748545	-0.00289233					0.0386167	0.088206	0.0491947	0.0992861	0.0220371	0.127615	0.0243482	0.101775	0.0201053	0.097419	0.0118131	0.118728	0.30938	0.223086	0.614524	0.408511	0.660152	0.422475	0.637489	0.30586	1.41966	0.596842	2.72619	0.703665	2.48591	0.713222	4.29342	0.821129	7.18878	0.760718	12.9466	0.845638	23.2755	0.877255
-0.00681684	-0.0133573					0.0392888	0.086873	0.0498634	0.105126	0.0227021	0.114533	0.0250203	0.104335	0.0207775	0.094864	0.0124854	0.113791	0.312276	0.221089	0.620187	0.398971	0.665865	0.424538	0.643202	0.379618	1.43095	0.595011	2.74872	0.70536	2.50577	0.720864	4.32721	0.823015	7.24513	0.759999	13.0481	0.844882	23.4558	0.878955
-0.00609825	-0.000212333					0.040011	0.096888	0.050582	0.112407	0.02341	0.113754	0.0257353	0.105434	0.0214889	0.093326	0.0131931	0.124746	0.315215	0.220584	0.625907	0.395803	0.671535	0.41336	0.648879	0.358803	1.4422	0.596906	2.77126	0.709498	2.52563	0.724847	4.36102	0.820249	7.30146	0.761199	13.1495	0.842339	23.6361	0.882527
-0.00543337	0.00131067					0.0406724	0.086868	0.0512468	0.109194	0.0240749	0.116968	0.0264075	0.103109	0.0221575	0.089698	0.0138723	0.120256	0.31811	0.229979	0.63157	0.382916	0.677248	0.414565	0.654585	0.345764	1.45348	0.603728	2.79379	0.707434	2.54548	0.722719	4.39482	0.829056	7.35781	0.764093	13.2509	0.844112	23.8163	0.883971
-0.00472547	-0.00497233					0.041391	0.090279	0.0519689	0.111545	0.0247828	0.118005	0.0271224	0.111445	0.0228582	0.090564	0.0145873	0.116076	0.321049	0.230334	0.637283	0.385252	0.682917	0.42259	0.660255	0.345133	1.46473	0.606747	2.81632	0.708641	2.56534	0.721372	4.42862	0.827527	7.41415	0.763448	13.3523	0.846338	23.9966	0.881132
-0.004057	-0.000410333					0.0420595	0.084443	0.0526411	0.110981	0.0254476	0.115291	0.0277945	0.113573	0.0235303	0.083879	0.0152595	0.108369	0.323941	0.219702	0.64296	0.398773	0.688637	0.423122	0.665968	0.338163	1.47602	0.606777	2.83886	0.713588	2.58519	0.725061	4.46242	0.824421	7.47049	0.766541	13.4537	0.847529	24.1769	0.875546
-0.0033385	0.00780467					0.0427673	0.093408	0.0533561	0.112069	0.0261555	0.112284	0.0285095	0.104831	0.024231	0.084659	0.0159745	0.108861	0.32688	0.218413	0.648665	0.398317	0.694307	0.427875	0.671638	0.340729	1.48727	0.608522	2.8614	0.712561	2.60504	0.71947	4.49624	0.827139	7.52683	0.759354	13.5551	0.846115	24.3572	0.876961
-0.00266629	0.00580267					0.0434287	0.091013	0.0540246	0.106047	0.0268205	0.111521	0.0291745	0.101892	0.0249067	0.084158	0.0166358	0.10367	0.329776	0.222058	0.654335	0.404364	0.70002	0.430916	0.677358	0.333696	1.49856	0.609599	2.88394	0.711867	2.6249	0.723021	4.53003	0.83022	7.58317	0.766576	13.6565	0.84537	24.5375	0.877404
-0.00195129	-0.00614133					0.0441366	0.091254	0.0547361	0.10937	0.0275283	0.114747	0.0298859	0.109887	0.0256253	0.09077	0.0173544	0.10159	0.332714	0.223378	0.660055	0.398543	0.705683	0.43425	0.683021	0.341877	1.5098	0.619474	2.90647	0.715344	2.64476	0.724184	4.56384	0.830269	7.63951	0.766188	13.758	0.847296	24.7178	0.877093
-0.00128642	0.00297667					0.0448157	0.090646	0.0554082	0.104451	0.0281933	0.119561	0.0305579	0.108032	0.0262901	0.099181	0.0180265	0.100273	0.33561	0.228438	0.665725	0.38825	0.711396	0.430547	0.688733	0.336536	1.52109	0.622774	2.929	0.71676	2.66461	0.728856	4.59763	0.829772	7.69585	0.769055	13.8594	0.842999	24.8981	0.877823
-0.000578503	0.00395167					0.0455237	0.089472	0.0561195	0.107342	0.0289011	0.115962	0.0312695	0.106483	0.0269944	0.09701	0.0187415	0.100505	0.338549	0.224547	0.671431	0.389176	0.717066	0.425637	0.6944	0.341287	1.53233	0.621443	2.95154	0.716226	2.68445	0.72352	4.63144	0.832443	7.75219	0.769225	13.9608	0.83203	25.0784	0.875925
9e-05	-0.00222333					0.0461921	0.094668	0.056788	0.102886	0.0295661	0.111796	0.0319309	0.110925	0.0276629	0.090877	0.0194136	0.102922	0.341445	0.228857	0.677101	0.39285	0.722786	0.434996	0.700113	0.336549	1.54362	0.616869	2.97407	0.715882	2.7043	0.726665	4.66524	0.831661	7.80853	0.774872	14.0622	0.839194	25.2587	0.870957
0.00080858	0.0297117					0.0469071	0.08973	0.0575031	0.106935	0.0302739	0.117399	0.0326564	0.108329	0.0283744	0.09888	0.0201215	0.0937459	0.344383	0.23274	0.682814	0.400212	0.728456	0.429807	0.705783	0.344668	1.55487	0.619308	2.99661	0.722754	2.72414	0.73045	4.69905	0.833642	7.86487	0.77286	14.1636	0.842002	25.439	0.872799
0.00148063	0.133751					0.0475792	0.089971	0.0581753	0.108097	0.0309318	0.108045	0.0333286	0.109921	0.0290357	0.09584	0.02079	0.0928439	0.347279	0.231894	0.688484	0.398737	0.734161	0.436945	0.711496	0.346867	1.56617	0.635313	3.01914	0.724808	2.74399	0.731046	4.73284	0.834469	7.92122	0.77637	14.265	0.843591	25.6193	0.875857
0.00219563	0.163966					0.0482835	0.095833	0.0588939	0.107837	0.0316468	0.109467	0.0340436	0.099386	0.0297436	0.085849	0.0214979	0.0940019	0.350218	0.227295	0.694197	0.400216	0.739831	0.436993	0.717166	0.338027	1.57741	0.654559	3.04168	0.742293	2.76385	0.73633	4.76665	0.838648	7.97756	0.77428	14.3664	0.849884	25.7995	0.884014
0.00286	0.144529					0.0489521	0.097357	0.0595658	0.108916	0.0323116	0.111199	0.0347085	0.102919	0.0304084	0.091372	0.0221593	0.0894719	0.353113	0.226118	0.699863	0.396196	0.745551	0.426399	0.722878	0.343835	1.5887	0.648158	3.06421	0.734714	2.78371	0.738275	4.80045	0.840154	8.0339	0.775666	14.4678	0.849793	25.9798	0.888295
0.00357205	0.133255					0.0496706	0.094966	0.0602772	0.116088	0.0330196	0.113358	0.0354164	0.096993	0.0311128	0.092856	0.0228814	0.0967709	0.356052	0.221966	0.705576	0.401597	0.751214	0.424418	0.728548	0.344689	1.59994	0.645648	3.08675	0.734438	2.80357	0.732976	4.83426	0.838857	8.09024	0.778733	14.5693	0.854905	26.1601	0.889085
0.00423705	0.126347					0.0503356	0.092331	0.0609495	0.116229	0.0336844	0.116617	0.0360778	0.09896	0.0317814	0.094065	0.0235464	0.0981749	0.358948	0.231469	0.711246	0.408183	0.756934	0.430934	0.734261	0.342737	1.61124	0.643475	3.10929	0.729468	2.82341	0.736831	4.86805	0.839714	8.14659	0.774611	14.6707	0.855929	26.3404	0.889783
0.00495563	0.118585					0.0510435	0.093396	0.0616608	0.11648	0.0343851	0.112917	0.0368035	0.105366	0.0324928	0.098994	0.0242684	0.0966459	0.361886	0.23739	0.716959	0.395477	0.762597	0.429439	0.739924	0.342066	1.62248	0.638586	3.13182	0.73471	2.84326	0.738491	4.90187	0.844623	8.20292	0.77587	14.7721	0.853537	26.5207	0.884554
0.0056205	0.116377					0.0517155	0.087854	0.06234	0.110057	0.0350501	0.112958	0.0374756	0.106006	0.0331576	0.101298	0.0249334	0.0975069	0.364782	0.235918	0.722629	0.40525	0.76831	0.435438	0.745637	0.348957	1.63377	0.63891	3.15435	0.72971	2.86311	0.740147	4.93566	0.842481	8.25926	0.777812	14.8736	0.853893	26.701	0.883642
0.00632841	0.115315					0.0524377	0.084541	0.0630514	0.0997681	0.0357651	0.114451	0.0381906	0.102431	0.0338619	0.090696	0.0256341	0.0882469	0.367721	0.234337	0.728341	0.408971	0.773976	0.432747	0.751307	0.347361	1.64501	0.64573	3.17689	0.733558	2.88296	0.740413	4.96947	0.842566	8.3156	0.776079	14.975	0.855125	26.8813	0.884084
0.00700038	0.110912					0.0531098	0.079707	0.0637236	0.112498	0.0364301	0.120248	0.0388556	0.101058	0.0345305	0.086943	0.0263134	0.101985	0.370616	0.234203	0.734011	0.416382	0.779689	0.435206	0.757027	0.346669	1.6563	0.639676	3.19942	0.734004	2.90281	0.743308	5.00326	0.845033	8.37194	0.772958	15.0764	0.854609	27.0616	0.888484
0.00771553	0.106866					0.0538177	0.084405	0.0644314	0.112584	0.0371379	0.109316	0.0395634	0.107508	0.0352492	0.088892	0.0270284	0.0999449	0.373555	0.223443	0.739724	0.40545	0.785359	0.441549	0.76269	0.351597	1.66755	0.642554	3.22196	0.736534	2.92266	0.738887	5.03708	0.847752	8.42828	0.776048	15.1778	0.854912	27.2419	0.891489
0.0083805	0.100894					0.0544896	0.085754	0.0651071	0.101395	0.0378029	0.103255	0.0402356	0.104141	0.0359212	0.092165	0.0277004	0.0971389	0.376451	0.228561	0.745394	0.412355	0.791072	0.44716	0.768406	0.356445	1.67883	0.64346	3.2445	0.732857	2.9425	0.7408	5.07087	0.844671	8.48462	0.779993	15.2792	0.851864	27.4222	0.889934
0.00908828	0.10253					0.0552048	0.083995	0.0658257	0.10834	0.0385107	0.108352	0.0409506	0.101264	0.0366361	0.089496	0.0284154	0.0949069	0.37939	0.226142	0.7511	0.421261	0.796742	0.447723	0.774069	0.352014	1.69008	0.648875	3.26703	0.736084	2.96235	0.741718	5.10468	0.848029	8.54096	0.780982	15.3806	0.853919	27.6025	0.890394
0.00975678	0.0991627					0.0558698	0.092336	0.0664906	0.113303	0.0391757	0.110392	0.0416225	0.102033	0.0373083	0.090981	0.0290876	0.102843	0.382285	0.232123	0.756777	0.410022	0.802455	0.443155	0.779782	0.354125	1.70137	0.646778	3.28957	0.740526	2.9822	0.745838	5.13848	0.849333	8.59731	0.780588	15.482	0.853537	27.7827	0.892618
0.0104754	0.0838527					0.0565776	0.095214	0.0672128	0.106198	0.0398764	0.103137	0.0423412	0.10144	0.0380233	0.096232	0.0297954	0.0893769	0.385224	0.232208	0.762486	0.40768	0.808125	0.44413	0.785459	0.357636	1.71262	0.640269	3.3121	0.740919	3.00204	0.747573	5.17228	0.84528	8.65364	0.777327	15.5835	0.85604	27.963	0.895162
0.0111475	0.0417807					0.0572426	0.093163	0.0678778	0.112264	0.0405485	0.0919422	0.0430061	0.107213	0.0386918	0.094717	0.0304676	0.0971759	0.38812	0.237834	0.768149	0.417533	0.813827	0.443004	0.791164	0.361428	1.7239	0.648273	3.33463	0.736365	3.02188	0.753758	5.20608	0.837445	8.70999	0.782089	15.6849	0.861867	28.1433	0.894848
0.0118625	0.0399417					0.0579503	0.084603	0.0686033	0.114855	0.0412491	0.0930582	0.0437105	0.115488	0.0394103	0.09743	0.0311897	0.101729	0.391055	0.235098	0.773869	0.424815	0.819497	0.454692	0.796842	0.357119	1.73516	0.644166	3.35717	0.741037	3.04172	0.763976	5.23989	0.846757	8.76633	0.778818	15.7863	0.865809	28.3236	0.895123
0.0125275	0.0314617					0.0586153	0.092591	0.069272	0.114042	0.0419213	0.0970102	0.0443825	0.105331	0.0400825	0.104734	0.0318618	0.105523	0.393951	0.233435	0.779539	0.421043	0.825217	0.449696	0.802547	0.360246	1.74644	0.645844	3.3797	0.741785	3.06159	0.752088	5.27369	0.845969	8.82267	0.78278	15.8877	0.86613	28.5039	0.894136
0.0132354	0.0281747					0.0593266	0.081677	0.069987	0.114582	0.0426219	0.101746	0.0450975	0.103845	0.0407975	0.108995	0.0325768	0.100476	0.396889	0.224777	0.785245	0.425269	0.83088	0.459206	0.808224	0.359514	1.75769	0.646391	3.40223	0.740754	3.08143	0.749865	5.3075	0.846321	8.87901	0.781106	15.9891	0.862635	28.6842	0.893737
0.0139038	0.0367637					0.0599917	0.085434	0.0706592	0.116494	0.0432869	0.106763	0.0457696	0.117101	0.0414696	0.106805	0.033249	0.103648	0.399778	0.235518	0.790915	0.419414	0.836592	0.457277	0.81393	0.360509	1.76898	0.65087	3.42477	0.745121	3.10127	0.753201	5.34129	0.848713	8.93535	0.780001	16.0905	0.866207	28.8645	0.896104
0.0146223	0.0306207					0.060696	0.08345	0.0713778	0.109912	0.0440019	0.102771	0.0464846	0.11378	0.0421847	0.100159	0.0339639	0.0971949	0.402717	0.237218	0.796635	0.424595	0.842269	0.458533	0.8196	0.362526	1.78023	0.647552	3.44732	0.741744	3.12112	0.752346	5.3751	0.845415	8.99169	0.781167	16.1944	0.86593	29.0448	0.893932
0.0152909	0.0324807					0.0613645	0.07498	0.0720497	0.113449	0.0446669	0.105766	0.0471567	0.117471	0.0428532	0.102129	0.0346289	0.105171	0.405612	0.243595	0.802297	0.430263	0.847982	0.461356	0.825313	0.361119	1.79152	0.649501	3.46985	0.745805	3.14099	0.750085	5.4089	0.84781	9.04803	0.788585	16.2989	0.868369	29.2251	0.89512
0.0159987	0.0321507					0.0620902	0.078673	0.0727647	0.115576	0.0453747	0.0980092	0.0478717	0.115725	0.0435717	0.107727	0.0353509	0.0975839	0.408551	0.246996	0.808018	0.430128	0.853652	0.466712	0.830983	0.36424	1.80276	0.650693	3.49238	0.743947	3.16086	0.751835	5.44271	0.853937	9.10437	0.788562	16.4003	0.866495	29.4054	0.895609
0.0166601	0.0432137					0.0627552	0.076488	0.0734332	0.122306	0.0460325	0.0986592	0.0485439	0.116266	0.0442437	0.099758	0.0360123	0.0928589	0.411447	0.247313	0.813687	0.434494	0.859365	0.454846	0.836696	0.359972	1.81405	0.650582	3.51491	0.745424	3.1807	0.756694	5.4765	0.852729	9.16072	0.787971	16.5017	0.863982	29.5857	0.897
0.017368	0.0296677					0.0634702	0.085144	0.0741484	0.116545	0.0467475	0.102289	0.0492625	0.110492	0.0449589	0.10739	0.0367273	0.0955879	0.414385	0.244048	0.8194	0.432992	0.865035	0.458186	0.842365	0.360348	1.82529	0.648554	3.53745	0.747933	3.20055	0.751636	5.51031	0.852764	9.21705	0.785693	16.6031	0.861852	29.7659	0.894924
0.0180365	0.0238567					0.064135	0.090536	0.0748203	0.121401	0.0474125	0.104664	0.0499345	0.113572	0.0456308	0.10508	0.0373959	0.0994529	0.417281	0.24631	0.825063	0.438502	0.870748	0.459775	0.848086	0.365208	1.83658	0.652711	3.55998	0.748652	3.2204	0.754304	5.54411	0.852823	9.2734	0.784811	16.7045	0.864991	29.9462	0.896004
0.0187551	0.0190197					0.064843	0.093654	0.0755353	0.119634	0.0481203	0.101989	0.0506459	0.120226	0.0463458	0.101694	0.0381109	0.0964169	0.42022	0.244061	0.830783	0.439734	0.876418	0.465542	0.853748	0.362637	1.84783	0.653626	3.58252	0.746595	3.24025	0.755897	5.57792	0.855465	9.32973	0.789018	16.8059	0.863955	30.1265	0.892511
0.0194272	0.0312987					0.0655151	0.087604	0.0762075	0.119338	0.0487853	0.104279	0.0513181	0.123081	0.0470144	0.108876	0.0387759	0.0954739	0.423115	0.24261	0.836453	0.443872	0.882124	0.472259	0.859461	0.360817	1.85911	0.655796	3.60505	0.748264	3.2601	0.758142	5.61171	0.857278	9.38608	0.786432	16.9073	0.863497	30.3068	0.892188
0.0201422	0.0317757					0.0662371	0.078754	0.0769225	0.126819	0.0494932	0.110985	0.0520331	0.113044	0.0477331	0.104988	0.0394979	0.0926109	0.426054	0.249903	0.842159	0.447261	0.887801	0.468466	0.865131	0.365928	1.87036	0.658565	3.6276	0.74917	3.27994	0.752377	5.64553	0.860167	9.44242	0.786778	17.0088	0.868589	30.4871	0.892951
0.0208142	0.0302937					0.0669058	0.076332	0.0775946	0.123879	0.050158	0.106683	0.052705	0.119177	0.0484015	0.105091	0.0401629	0.0958139	0.42895	0.248451	0.847836	0.445591	0.893514	0.464168	0.870844	0.361009	1.88165	0.655499	3.65013	0.754682	3.29979	0.761629	5.67932	0.856536	9.49876	0.785414	17.1102	0.868794	30.6674	0.893023
0.0215292	0.0310587					0.0676135	0.080539	0.0783096	0.119604	0.0508587	0.119386	0.05342	0.112757	0.0491094	0.108916	0.0408779	0.100545	0.431888	0.248979	0.853549	0.448163	0.899184	0.463435	0.87651	0.359041	1.8929	0.652988	3.67267	0.751199	3.31963	0.754677	5.71313	0.855793	9.5551	0.78607	17.2116	0.872552	30.8477	0.893567
0.0221979	0.0279177					0.0682713	0.082667	0.0789817	0.122596	0.051531	0.116941	0.0540923	0.111957	0.0497779	0.109853	0.0415572	0.0943459	0.434784	0.249818	0.859219	0.453575	0.904896	0.471557	0.882223	0.365992	1.90419	0.6643	3.69519	0.751271	3.33949	0.757611	5.74692	0.854746	9.61144	0.790323	17.313	0.871567	31.028	0.893825
0.0229163	0.0284147					0.0689863	0.075198	0.0797003	0.124537	0.0522387	0.115609	0.0548073	0.108511	0.0504928	0.109446	0.0422651	0.0969849	0.437723	0.246926	0.864924	0.450155	0.910559	0.471726	0.887893	0.364719	1.91544	0.660196	3.71773	0.759521	3.35932	0.763066	5.78073	0.857566	9.66778	0.788687	17.4144	0.86803	31.2083	0.893995
0.0235813	0.0394457					0.0696406	0.083988	0.0803652	0.12478	0.0528965	0.108182	0.0554793	0.106118	0.0511615	0.107255	0.0429372	0.0970869	0.440619	0.25051	0.870594	0.445778	0.916272	0.474417	0.893606	0.373729	1.92673	0.662465	3.74027	0.758153	3.37917	0.760059	5.81453	0.854306	9.72412	0.792694	17.5158	0.869434	31.3886	0.8964
0.0242892	0.0309077					0.0703485	0.084429	0.0810731	0.116526	0.0536044	0.10159	0.0561944	0.10492	0.05188	0.110768	0.0436379	0.0980759	0.443557	0.243153	0.876307	0.456719	0.921942	0.47259	0.899276	0.367828	1.93797	0.659501	3.7628	0.756852	3.39903	0.762223	5.84834	0.861167	9.78046	0.800484	17.6172	0.869249	31.5689	0.8958
0.0249541	0.0417937					0.071017	0.092667	0.0817345	0.112387	0.0542765	0.102906	0.0568628	0.111584	0.0525521	0.104653	0.044317	0.0962779	0.446453	0.249497	0.881973	0.447879	0.927655	0.469091	0.904989	0.368321	1.94926	0.669001	3.78534	0.757359	3.4189	0.763321	5.88213	0.85766	9.83681	0.797748	17.7187	0.871345	31.7491	0.897612
0.025662	0.0438187					0.0717355	0.093981	0.0824603	0.116256	0.0549843	0.10432	0.0575814	0.114096	0.0532672	0.101249	0.045025	0.101305	0.449392	0.24997	0.887686	0.459684	0.933325	0.470605	0.910659	0.374839	1.96051	0.670731	3.80788	0.759847	3.43875	0.767013	5.91594	0.857776	9.89314	0.795594	17.8201	0.869112	31.9294	0.899284
0.026334	0.0357497					0.0724077	0.092952	0.0831252	0.121482	0.0556493	0.107921	0.0582535	0.112299	0.0539321	0.097443	0.0456899	0.0982829	0.452287	0.250597	0.893356	0.454576	0.939037	0.471489	0.916372	0.368119	1.9718	0.667937	3.83041	0.761917	3.4586	0.767206	5.94974	0.859878	9.94949	0.793592	17.9215	0.867842	32.1097	0.901199
0.027049	0.0371917					0.0731227	0.094738	0.0838331	0.117948	0.05635	0.104281	0.0589685	0.111414	0.0546505	0.101469	0.0463977	0.110684	0.455226	0.252782	0.899069	0.460037	0.944704	0.477355	0.922042	0.37556	1.98304	0.670734	3.85295	0.763496	3.47844	0.766944	5.98355	0.861732	10.0058	0.796579	18.0229	0.869437	32.29	0.899879
0.0277141	0.0340247					0.0737946	0.095731	0.084505	0.115031	0.057015	0.110088	0.0596406	0.115259	0.0553155	0.10051	0.0470698	0.1069	0.458122	0.251618	0.904739	0.454273	0.950417	0.472309	0.927754	0.365736	1.99433	0.658906	3.87548	0.763955	3.49829	0.769157	6.01735	0.866977	10.0622	0.799708	18.1243	0.86546	32.4703	0.899477
0.0284219	0.0377357					0.0745098	0.095149	0.08522	0.124297	0.0577227	0.113211	0.0603556	0.11967	0.0560197	0.098893	0.0477705	0.10385	0.46106	0.248411	0.910452	0.456175	0.956087	0.479748	0.933424	0.370811	2.00557	0.668089	3.89801	0.765809	3.51812	0.767854	6.05115	0.867194	10.1185	0.80159	18.2257	0.873976	32.6506	0.900231
0.0290904	0.0350917					0.0751818	0.095609	0.085885	0.123529	0.0583949	0.113355	0.0610242	0.110961	0.0566848	0.101111	0.0484426	0.116083	0.463956	0.251934	0.916122	0.463166	0.9618	0.477085	0.939137	0.383972	2.01686	0.667975	3.92054	0.765675	3.53797	0.772657	6.08495	0.863593	10.1749	0.796856	18.3271	0.877563	32.8309	0.898186
0.029809	0.0303917					0.0758826	0.095736	0.0866073	0.121142	0.0591027	0.103319	0.0617464	0.112196	0.0573997	0.094003	0.0491433	0.106607	0.466895	0.261992	0.921835	0.467981	0.96747	0.477384	0.9448	0.386116	2.02811	0.673354	3.94308	0.763978	3.55783	0.766663	6.11876	0.865866	10.2312	0.796163	18.4285	0.874369	33.0112	0.899419
0.0304811	0.0386637					0.0765476	0.084937	0.0872721	0.117021	0.0597676	0.10138	0.0624113	0.114082	0.0580683	0.099658	0.0498083	0.102665	0.469791	0.262268	0.927505	0.464384	0.973182	0.461111	0.950516	0.377937	2.0394	0.688098	3.96561	0.769478	3.57769	0.769945	6.15255	0.864305	10.2875	0.795475	18.53	0.875708	33.1915	0.90066
0.0311961	0.0350477					0.0772553	0.088375	0.0879942	0.120602	0.0604683	0.108604	0.0631334	0.115842	0.0587869	0.10323	0.0505162	0.100983	0.472729	0.249803	0.93321	0.460915	0.978853	0.467678	0.956179	0.381871	2.05064	0.681292	3.98816	0.768683	3.59753	0.770646	6.18637	0.864601	10.3439	0.796596	18.6314	0.872671	33.3718	0.901412
0.0318682	0.0395687					0.0779274	0.087241	0.0886664	0.119008	0.0611333	0.100101	0.0637984	0.119703	0.059459	0.098656	0.0511847	0.103667	0.475625	0.253221	0.938888	0.465024	0.984565	0.463064	0.961899	0.385034	2.06193	0.678777	4.01069	0.764484	3.61737	0.77202	6.22016	0.862692	10.4002	0.794796	18.7328	0.866466	33.552	0.90077
0.0325831	0.0350207					0.0786281	0.09001	0.0893814	0.120431	0.0618413	0.104101	0.064517	0.115862	0.0601739	0.104532	0.0519031	0.101616	0.478564	0.259472	0.94459	0.463816	0.990235	0.475156	0.967562	0.384091	2.07318	0.674126	4.03323	0.77725	3.63721	0.771233	6.25397	0.862461	10.4566	0.787907	18.8342	0.865376	33.7323	0.901129
0.0332518	0.0360817					0.0792931	0.089049	0.0900463	0.123223	0.0625061	0.0958362	0.0651854	0.110028	0.0608461	0.098802	0.0525718	0.111087	0.481459	0.259707	0.95026	0.469	0.995941	0.478293	0.973275	0.39171	2.08447	0.674111	4.05576	0.773814	3.65707	0.773492	6.28776	0.860187	10.5129	0.79082	18.9356	0.87614	33.9126	0.902538
0.0339704	0.0387037					0.0800081	0.089243	0.0907684	0.126858	0.063214	0.104095	0.0659039	0.107147	0.0615611	0.099547	0.0532795	0.114962	0.484398	0.262028	0.955972	0.47505	1.00162	0.483634	0.978945	0.388919	2.09572	0.678191	4.07829	0.773177	3.67691	0.774922	6.32157	0.863628	10.5692	0.795392	19.037	0.878091	34.0929	0.905659
0.0346423	0.0373787					0.0806695	0.083973	0.0914406	0.131815	0.0638789	0.102351	0.0665761	0.109379	0.0622296	0.097399	0.0539445	0.100952	0.487294	0.259193	0.96165	0.477009	1.00733	0.480043	0.984658	0.391652	2.10701	0.668319	4.10082	0.770401	3.69676	0.783451	6.35537	0.866338	10.6256	0.791188	19.1384	0.880102	34.2732	0.90355
0.0353573	0.0398807					0.0813845	0.092931	0.0921556	0.127954	0.0645868	0.0967232	0.0672911	0.107948	0.0629483	0.095071	0.0546525	0.107183	0.490232	0.261211	0.967355	0.478433	1.013	0.470991	0.990328	0.393039	2.11826	0.673693	4.12335	0.773587	3.71661	0.77881	6.38919	0.868119	10.6819	0.799015	19.2399	0.87953	34.4535	0.904605
0.0360295	0.0335687					0.0820387	0.091624	0.0928277	0.129656	0.0652518	0.0949062	0.067956	0.11654	0.0636132	0.098679	0.0553209	0.105318	0.493128	0.266052	0.973025	0.479556	1.0187	0.478521	0.996041	0.395652	2.12954	0.669502	4.1459	0.770734	3.73647	0.775455	6.42298	0.867251	10.7383	0.794768	19.3413	0.877265	34.6338	0.906307
0.0367445	0.0318427					0.0827537	0.094375	0.0935392	0.134074	0.0659596	0.0957592	0.0686675	0.108522	0.0643211	0.095976	0.0560359	0.100462	0.496067	0.261876	0.978738	0.468616	1.02437	0.477721	1.00171	0.393354	2.14078	0.667944	4.16843	0.774909	3.7563	0.780326	6.45679	0.863791	10.7946	0.787812	19.4427	0.87355	34.8141	0.905858
0.0374165	0.0282367					0.0834223	0.091286	0.0942041	0.127106	0.0666246	0.100049	0.069336	0.120172	0.0649931	0.103398	0.056708	0.105911	0.498963	0.261368	0.984415	0.4703	1.03009	0.481132	1.00742	0.39755	2.15208	0.670353	4.19097	0.773251	3.77615	0.781801	6.49058	0.863896	10.8509	0.800903	19.5441	0.876538	34.9944	0.904115
0.0381315	0.0323947					0.084123	0.086456	0.0949297	0.131152	0.0673324	0.103305	0.070051	0.119771	0.065708	0.094851	0.057423	0.102474	0.501901	0.262444	0.990121	0.481489	1.03576	0.48818	1.01309	0.395941	2.16332	0.672653	4.2135	0.774518	3.79598	0.783048	6.52439	0.869816	10.9073	0.805922	19.6455	0.880133	35.1747	0.903615
0.0388037	0.0291087					0.0847878	0.094621	0.0956018	0.132829	0.0679973	0.100354	0.0707088	0.123165	0.0663767	0.101313	0.0580951	0.102528	0.504797	0.263457	0.995791	0.479381	1.04148	0.493594	1.01881	0.401054	2.17461	0.676738	4.23605	0.776956	3.81585	0.782025	6.55819	0.868644	10.9636	0.801382	19.7469	0.880416	35.355	0.907651
0.0395187	0.0283877					0.0854958	0.06044	0.096317	0.136241	0.0687051	0.107239	0.0714275	0.112712	0.0670953	0.096053	0.0588101	0.0970319	0.507736	0.251953	1.0015	0.469517	1.04715	0.486101	1.02448	0.400893	2.18585	0.674308	4.25858	0.775773	3.83572	0.782298	6.592	0.867985	11.02	0.799783	19.8483	0.87821	35.5352	0.904439
0.0401836	0.0366037					0.0861606	0.050232	0.0969889	0.134074	0.0693701	0.107267	0.0720995	0.112572	0.0677601	0.097617	0.0594787	0.0918979	0.510632	0.210661	1.00717	0.477816	1.05285	0.483528	1.0302	0.403289	2.19714	0.676972	4.28111	0.778663	3.85558	0.781926	6.62579	0.869823	11.0763	0.798102	19.9498	0.87686	35.7155	0.904104
0.0408915	0.0370417					0.0868792	0.04829	0.0977039	0.128828	0.070078	0.113456	0.0728145	0.112029	0.068468	0.094618	0.0601973	0.0947199	0.51357	0.203238	1.01289	0.492229	1.05853	0.484289	1.03587	0.408979	2.20839	0.671195	4.30364	0.772308	3.87543	0.780249	6.6596	0.870291	11.1326	0.79485	20.0512	0.878645	35.8958	0.90408
0.0415599	0.0339287					0.0875442	0.043847	0.0983761	0.123041	0.0707429	0.109689	0.0734829	0.100882	0.0691329	0.094529	0.0608693	0.0970949	0.516462	0.200103	1.01856	0.43861	1.06424	0.478999	1.04158	0.409458	2.21968	0.6759	4.32618	0.776618	3.89529	0.786107	6.6934	0.871406	11.189	0.788101	20.1526	0.879172	36.0761	0.90656
0.0422786	0.0364647					0.0882521	0.045496	0.0990911	0.135474	0.0714508	0.106736	0.0741945	0.103847	0.0698408	0.095809	0.0615843	0.106351	0.519401	0.205202	1.02428	0.421386	1.06991	0.483573	1.04724	0.408574	2.23092	0.671253	4.34871	0.776135	3.91515	0.786227	6.72721	0.868747	11.2453	0.792506	20.254	0.874607	36.2564	0.908092
0.0429506	0.0356567					0.0889206	0.043701	0.0997632	0.139022	0.0721157	0.115586	0.0748737	0.107535	0.0705093	0.098828	0.0622565	0.107915	0.522297	0.20769	1.02994	0.41256	1.07562	0.480271	1.05295	0.413003	2.24221	0.681757	4.37125	0.777981	3.935	0.787269	6.761	0.869188	11.3017	0.803035	20.3554	0.877925	36.4367	0.905697
0.0436657	0.0288237					0.0896463	0.044101	0.100478	0.132431	0.0728236	0.112307	0.0755887	0.114902	0.0712278	0.099752	0.0629786	0.107502	0.525235	0.205566	1.03566	0.420899	1.08129	0.486402	1.05862	0.413239	2.25346	0.675703	4.39379	0.78097	3.95485	0.786787	6.79481	0.871536	11.358	0.801749	20.4568	0.880728	36.617	0.905902
0.0443379	0.0240047					0.0903113	0.055254	0.10115	0.131623	0.0734885	0.106417	0.0762609	0.116589	0.0719	0.098941	0.0636399	0.10071	0.528131	0.199466	1.04132	0.425671	1.087	0.494307	1.06434	0.405858	2.26475	0.682107	4.41632	0.780042	3.9747	0.784795	6.82861	0.870657	11.4144	0.806469	20.5582	0.885023	36.7973	0.906669
0.0450529	0.0325627					0.0910263	0.06133	0.101865	0.13418	0.0741964	0.109494	0.0769759	0.115893	0.072615	0.106288	0.0643584	0.100903	0.53107	0.195955	1.04703	0.414437	1.09267	0.497795	1.07001	0.411567	2.276	0.679053	4.43886	0.776922	3.99456	0.785742	6.86242	0.872899	11.4707	0.809556	20.6596	0.888313	36.9776	0.907114
0.0457213	0.0299797					0.0916912	0.055363	0.10253	0.136576	0.0748614	0.112602	0.0776443	0.117064	0.0732799	0.109521	0.0650307	0.103101	0.533965	0.194741	1.0527	0.425143	1.09839	0.458208	1.07572	0.415544	2.28728	0.681938	4.46139	0.783326	4.01442	0.789592	6.89621	0.870612	11.527	0.805406	20.7611	0.883935	37.1579	0.906196
0.0464398	0.0254737					0.0924062	0.048537	0.103252	0.141298	0.0755691	0.109155	0.0783628	0.113285	0.0739878	0.111129	0.0657457	0.0994319	0.536904	0.1976	1.05842	0.422187	1.10406	0.536428	1.08139	0.413795	2.29854	0.687438	4.48392	0.784762	4.03427	0.794564	6.93002	0.873674	11.5834	0.809324	20.8625	0.889473	37.3382	0.906618
0.0471048	0.0165327					0.0930676	0.041749	0.103924	0.140218	0.0762341	0.111937	0.079028	0.119104	0.0746562	0.107985	0.0664177	0.106117	0.5398	0.198249	1.06409	0.421133	1.10977	0.541663	1.0871	0.416362	2.30983	0.685366	4.50646	0.783219	4.05412	0.797976	6.96382	0.874797	11.6397	0.808896	20.9639	0.885504	37.5185	0.90546
0.0478126	0.0300097					0.0937755	0.053852	0.104639	0.137125	0.0769419	0.104485	0.0797356	0.115196	0.075375	0.111191	0.0671327	0.112667	0.542738	0.20261	1.0698	0.415239	1.11544	0.531651	1.09277	0.412384	2.32107	0.679046	4.52899	0.786113	4.07397	0.798458	6.99763	0.872897	11.6961	0.806281	21.0653	0.887758	37.6987	0.906508
0.0484848	0.0348267					0.094444	0.048125	0.105312	0.13271	0.0776033	0.101885	0.0804078	0.114967	0.0760469	0.103096	0.0678012	0.114294	0.545634	0.202978			1.12115	0.515963	1.09848	0.400694	2.33236	0.685051	4.55153	0.784296	4.09385	0.794085	7.03142	0.876983	11.7524	0.809008	21.1667	0.885372	37.879	0.907144
0.0491998	0.0359157					0.095159	0.055111	0.106027	0.136893	0.0783112	0.119698	0.0811228	0.121495	0.0767619	0.100018	0.0685198	0.116133	0.548573	0.203898			1.12682	0.521337	1.10415	0.486282	2.34361	0.686052	4.57407	0.783349	4.11372	0.788374	7.06523	0.881502	11.8087	0.807429	21.2681	0.88547	38.0593	0.908285
0.0498683	0.0225907					0.0958274	0.050012	0.106695	0.130956	0.0789797	0.106611	0.0817949	0.13113	0.0774342	0.109967	0.0691919	0.114716	0.551469	0.209017			1.13253	0.520114	1.10986	0.464713	2.35489	0.684676	4.59661	0.781714	4.13358	0.790656	7.09903	0.878209	11.8651	0.809414	21.3695	0.891952	38.2396	0.907996
0.0505869	0.0274437					0.0965353	0.055286	0.107414	0.129801	0.0796876	0.119815	0.08251	0.127207	0.0781492	0.117704	0.0699069	0.111623	0.554407	0.20357			1.1382	0.519046	1.11553	0.454237	2.36613	0.682457	4.61914	0.782725	4.15343	0.789208	7.13284	0.879878	11.9214	0.809136	21.471	0.893943	38.4199	0.904198
0.0512519	0.0291927					0.0972002	0.05159	0.108086	0.124373	0.0803489	0.112358	0.083182	0.1284	0.0788176	0.120512	0.070579	0.10659	0.557303	0.198919			1.14391	0.518039	1.12125	0.453672	2.37742	0.677888	4.64167	0.780896	4.17328	0.795015	7.16664	0.878124	11.9778	0.810335	21.5724	0.888708	38.6002	0.899945
0.0519597	0.0352527					0.0979188	0.057387	0.108801	0.12879	0.0810568	0.104017	0.0838934	0.126234	0.0795361	0.110391	0.071294	0.112325	0.560242	0.205419			1.14958	0.519823	1.12692	0.451761	2.38867	0.679317	4.66421	0.788261	4.19315	0.793953	7.20044	0.876753	12.0341	0.811027	21.6738	0.890952	38.7805	0.901408
0.0526282	0.0335637					0.098591	0.055861	0.109466	0.126856	0.0817254	0.107052	0.0845547	0.120006	0.0802012	0.110369	0.0719626	0.104922	0.563137	0.204583			1.15529	0.52189	1.13262	0.439357	2.39996	0.683811	4.68674	0.78454	4.21303	0.799523	7.23424	0.874244	12.0904	0.814318	21.7752	0.89149	38.9608	0.903114
0.0533467	0.0299087					0.0993096	0.051209	0.110188	0.117007	0.0824332	0.107357	0.0852734	0.117737	0.0809089	0.106412	0.0726812	0.108288					1.16096	0.514876	1.13829	0.438816	2.4112	0.691316	4.70928	0.783515	4.23289	0.79785	7.26805	0.873792	12.1468	0.810356	21.8766	0.894728	39.1411	0.903223
0.054019	0.0406607					0.0999745	0.058217	0.110856	0.133864	0.0830946	0.113983	0.0859525	0.125312	0.0815775	0.11759	0.0733531	0.103643					1.16668	0.512455	1.144	0.451671	2.42249	0.692728	4.73181	0.78821	4.25276	0.79744	7.30184	0.870302	12.2031	0.812836	21.978	0.890249	39.3214	0.900623
0.0547338	0.0350917					0.100679	0.055283	0.111575	0.121304	0.0838023	0.0987682	0.0866639	0.131467	0.0822961	0.102742	0.0740681	0.110999					1.17235	0.523071	1.14968	0.445257	2.43374	0.694377	4.75435	0.79043	4.27262	0.800717	7.33566	0.876717	12.2595	0.810912	22.0794	0.887115	39.5016	0.899873
0.0554059	0.0286637					0.101347	0.054735	0.112247	0.126728	0.0844673	0.102777	0.0873361	0.129104	0.082961	0.10992	0.0747404	0.104826					1.17806	0.515739	1.15539	0.44841	2.44503	0.686466	4.77688	0.794664	4.29249	0.795728	7.36945	0.87752	12.3158	0.808749	22.1808	0.893076	39.6819	0.90227
0.0561209	0.0261857							0.112958	0.122611	0.0851751	0.100821	0.0880548	0.122225	0.0836689	0.106026	0.0754554	0.112287					1.18372	0.526866	1.16106	0.445018	2.45628	0.692073	4.79942	0.786965	4.31235	0.791317	7.40326	0.87577	12.3721	0.81162	22.2823	0.89674	39.8622	0.905272
0.0567895	0.0300097							0.113616	0.130256	0.0858401	0.103035	0.0887269	0.1255	0.084341	0.106658	0.0761273	0.100753					1.18943	0.526932	1.16677	0.437455	2.46757	0.694452	4.82195	0.78605	4.33221	0.795282	7.43705	0.880481	12.4285	0.805989	22.3837	0.898904	40.0425	0.904718
0.0575081	0.0284887							0.114335	0.129962	0.0865481	0.106401	0.0894348	0.122357	0.0850561	0.104793	0.0768425	0.109449					1.19511	0.523799	1.17244	0.446018	2.47882	0.680192	4.84448	0.792055	4.35208	0.794971	7.47087	0.87645	12.4848	0.810437	22.4851	0.887488	40.2228	0.90428
0.0581801	0.0223947							0.115003	0.136294	0.0872131	0.105435	0.0901067	0.12624	0.0857246	0.106329	0.0775145	0.100763					1.20081	0.528762	1.17816	0.442451	2.49011	0.698545	4.86702	0.794824	4.37197	0.796449	7.50466	0.874317	12.5412	0.809705	22.5865	0.884218	40.4031	0.907007
0.0588951	0.0278297							0.115718	0.130175	0.0879208	0.111687	0.0908325	0.122298	0.086443	0.111905	0.0782295	0.100341					1.20649	0.527026	1.18382	0.437889	2.50135	0.689484	4.88955	0.791902	4.39184	0.795682	7.53847	0.876001	12.5975	0.811934	22.6879	0.875959	40.5834	0.906794
0.0595673	0.0346647							0.116376	0.129777	0.0885858	0.106318	0.0915046	0.123461	0.087108	0.106948	0.0789016	0.105237					1.2122	0.528689	1.18954	0.445949	2.51263	0.699701	4.91209	0.795525	4.4117	0.794827	7.57227	0.884033	12.6539	0.812	22.7893	0.875535	40.7637	0.907111
0.0602823	0.0241607							0.117088	0.128252	0.0892936	0.110526	0.092216	0.128727	0.0878158	0.109315	0.0796166	0.0954119					1.21787	0.523586	1.1952	0.448273	2.52388	0.702599	4.93463	0.796264	4.43155	0.797418	7.60607	0.885266	12.7102	0.813968	22.8907	0.885952	40.944	0.907978
0.0609508	0.0276247							0.117767	0.124358	0.0899586	0.114274	0.092881	0.13098	0.0884844	0.111732	0.0802851	0.104699					1.22359	0.524675	1.20092	0.442663	2.53518	0.694273	4.95717	0.789519	4.45141	0.793248	7.63987	0.886175	12.7665	0.815646	22.9922	0.88694	41.1243	0.907471
0.0616694	0.0265347							0.118482	0.127446	0.0906664	0.115651	0.0935889	0.130116	0.0891922	0.115872	0.0810037	0.103926					1.22925	0.521161	1.20659	0.450503	2.54642	0.694657	4.9797	0.797772	4.47128	0.797617	7.67368	0.881299	12.8229	0.810734	23.0936	0.885923	41.3046	0.908498
0.0623415	0.0293127							0.119154	0.132224	0.0913314	0.11281	0.0942538	0.130166	0.0898501	0.108913	0.0816758	0.101617					1.23497	0.530979	1.2123	0.45285	2.5577	0.687533	5.00223	0.794876	4.49114	0.799904	7.70748	0.882295	12.8792	0.814647	23.195	0.885002	41.4848	0.904146
0.0630565	0.0342437							0.119869	0.134392	0.0920393	0.11012	0.0949617	0.134259	0.0905722	0.1108	0.0823765	0.113447					1.24063	0.533154	1.21798	0.451843	2.56895	0.688761	5.02477	0.803006	4.511	0.795779	7.74128	0.88491	12.9356	0.817322	23.2964	0.885677	41.6651	0.90568
0.0637286	0.0214487							0.120534	0.132421	0.0927042	0.12403	0.0956266	0.1301	0.0912444	0.110682	0.0830451	0.101468					1.24635	0.525411	1.22368	0.449875	2.58024	0.68791	5.0473	0.811152	4.53085	0.803616	7.77508	0.883497	12.9919	0.817441	23.3978	0.893456	41.8454	0.901465
0.0644436	0.0221267							0.121242	0.132338	0.0934121	0.116306	0.0963309	0.128173	0.0919628	0.114166	0.0837637	0.110758					1.25201	0.531886	1.22935	0.450376	2.59149	0.689226	5.06983	0.803613	4.55071	0.801693	7.80889	0.881922	13.0482	0.817518	23.4992	0.892068	42.0257	0.899903
0.065112	0.0325097							0.12191	0.133313	0.0940769	0.1025	0.0970029	0.124457	0.0926279	0.106735	0.0844356	0.11134					1.25773	0.534969	1.23507	0.448583	2.60277	0.695057	5.09237	0.804369	4.57057	0.79847	7.84269	0.884737	13.1046	0.819682	23.6006	0.886938	42.206	0.903283
0.0658306	0.0353797							0.122622	0.124895	0.0947849	0.113851	0.0977143	0.12495	0.0933358	0.108289	0.0851506	0.107351					1.2634	0.522482	1.24073	0.445703	2.61402	0.695335	5.11491	0.805068	4.59042	0.804505	7.8765	0.885698	13.1609	0.819647	23.7021	0.888362	42.3863	0.904534
0.0665029	0.0322757							0.123294	0.126346	0.0954497	0.111022	0.0983864	0.121522	0.0940043	0.105356	0.0858229	0.105773					1.26911	0.539278	1.24645	0.453826	2.62531	0.692081	5.13745	0.803635	4.61029	0.801778	7.9103	0.885113	13.2173	0.81746	23.8035	0.894102	42.5666	0.902161
0.0672179	0.0317007							0.124016	0.126788	0.0961576	0.103931	0.0991123	0.120329	0.0947228	0.111033	0.0865379	0.111733					1.27479	0.542384	1.25212	0.450132	2.63656	0.69982	5.15998	0.801199	4.63015	0.801264	7.9441	0.885487	13.2736	0.817324	23.9049	0.897325	42.7469	0.908184
0.0678827	0.0262327							0.124681	0.129116	0.0968225	0.111686	0.0997699	0.125237	0.0953948	0.109397	0.0872063	0.118372					1.2805	0.536014	1.25783	0.460189	2.64785	0.706022	5.18252	0.800853	4.65002	0.805467	7.9779	0.889093	13.3299	0.818474	24.0063	0.895129	42.9272	0.901417
0.0685906	0.0255417							0.125403	0.132704	0.0975304	0.121866	0.100481	0.127772	0.09611	0.10556	0.087925	0.112104					1.28617	0.529277	1.2635	0.456069	2.6591	0.703351	5.20505	0.803291	4.66988	0.807333	8.01171	0.888758	13.3863	0.817209	24.1077	0.900641	43.1075	0.908443
0.0692591	0.0188817							0.126072	0.133821	0.0981953	0.10771	0.10115	0.126841	0.096782	0.112681	0.088597	0.117573					1.29188	0.532267	1.26921	0.457424	2.67039	0.705098	5.22758	0.806191	4.68973	0.808282	8.0455	0.890292	13.4426	0.819117	24.2091	0.900349	43.2878	0.905424
0.0699776	0.0299397							0.12679	0.131818	0.0989032	0.111065	0.101851	0.131709	0.0974969	0.113622	0.089312	0.116045					1.29755	0.529407	1.27488	0.462966	2.68163	0.711118	5.25012	0.803601	4.70958	0.805363	8.07932	0.891064	13.499	0.81723	24.3105	0.896316	43.468	0.904383
0.0706426	0.0371617							0.127455	0.137422	0.0995682	0.111252	0.102526	0.137202	0.0981655	0.106803	0.0899769	0.117676					1.30326	0.549185	1.28059	0.460511	2.69292	0.709968	5.27265	0.804465	4.72945	0.806287	8.11311	0.88775	13.5553	0.817074	24.412	0.897205	43.6483	0.903352
0.0713505	0.0370617							0.128156	0.140344	0.100276	0.113522	0.103245	0.132446	0.0988842	0.110435	0.0906848	0.105672					1.30893	0.545889	1.28626	0.46364	2.70417	0.716489	5.29519	0.807235	4.74931	0.806052	8.14692	0.884823	13.6116	0.817673	24.5134	0.896364	43.8286	0.90742
0.072019	0.0313937							0.128832	0.142766	0.100941	0.117317	0.10391	0.141762	0.0995526	0.120402	0.0913533	0.108395					1.31464	0.546506	1.29198	0.464747	2.71545	0.713643	5.31773	0.803885	4.76917	0.8048	8.18071	0.884434	13.668	0.819337	24.6148	0.898024	44.0089	0.907682
0.0727376	0.0247747							0.129536	0.137304	0.101649	0.115896	0.104614	0.13663	0.100261	0.119895	0.0920719	0.107411					1.32031	0.549281	1.29765	0.454629	2.7267	0.714662	5.34026	0.80313	4.78903	0.808061	8.21452	0.881717	13.7243	0.819722	24.7162	0.89986	44.1892	0.909945
0.0734097	0.0319727							0.130197	0.127807	0.102314	0.109251	0.105283	0.132705	0.100929	0.115352	0.0927369	0.111248					1.32602	0.539425	1.30336	0.457134	2.73798	0.710029	5.3628	0.802913	4.80888	0.810837	8.24832	0.886454	13.7807	0.82085	24.8176	0.892315	44.3695	0.908465
0.0741247	0.0338877							0.130898	0.133475	0.103022	0.110261	0.105994	0.13319	0.101644	0.119279	0.0934448	0.108331					1.33169	0.537857	1.30902	0.449113	2.74923	0.709927	5.38533	0.80701	4.82873	0.809677	8.28213	0.886559	13.837	0.819263	24.919	0.874341	44.5498	0.90194
0.0747968	0.0370297							0.13157	0.132704	0.103687	0.114322	0.106648	0.144372	0.102312	0.113982	0.0941133	0.110019					1.3374	0.545295	1.31474	0.460637	2.76052	0.714491	5.40786	0.803592	4.8486	0.808906	8.31592	0.88632	13.8934	0.821237	25.0204	0.861142	44.7301	0.90642
0.0755118	0.0374247							0.132274	0.140348	0.104394	0.116373	0.107356	0.135831	0.103024	0.115233	0.0948318	0.115587					1.34307	0.547079	1.32041	0.459793	2.77177	0.7125	5.43039	0.807007	4.86845	0.808521	8.34973	0.886989	13.9497	0.822067	25.1218	0.888022	44.9104	0.904937
0.0761804	0.0339297							0.132946	0.145784	0.105059	0.111101	0.108035	0.13386	0.103703	0.12205	0.095504	0.108875					1.34879	0.549707	1.32612	0.461868	2.78305	0.716085	5.45293	0.807868	4.88831	0.809869	8.38353	0.888465	14.006	0.821853	25.2233	0.896184	45.0907	0.90269
0.0768988	0.0405247							0.133654	0.142995	0.105767	0.107368	0.10875	0.145839	0.104418	0.117838	0.096219	0.115261					1.35446	0.54741	1.33179	0.463372	2.79429	0.712891	5.47547	0.81032	4.90817	0.81022	8.41734	0.889	14.0624	0.82176	25.3247	0.900671	45.271	0.900633
0.0775709	0.0392607							0.134319	0.146704	0.106432	0.12042	0.109423	0.132312	0.10509	0.121783	0.0968909	0.114172					1.36017	0.55198	1.3375	0.465937	2.80558	0.716326	5.498	0.807937	4.92803	0.81275	8.45114	0.889831	14.1187	0.828675	25.4261	0.900294	45.4512	0.903558
0.0782859	0.0350417							0.135027	0.146976	0.10714	0.120125	0.110134	0.128344	0.105805	0.112742	0.0976059	0.119578					1.36584	0.538983	1.34317	0.467018	2.81683	0.721076	5.52054	0.808041	4.94787	0.810195	8.48495	0.887575	14.1751	0.826186	25.5275	0.899435	45.6315	0.902303
0.0789581	0.0326487							0.135699	0.11794	0.107805	0.121891	0.110799	0.126983	0.106474	0.105891	0.0982745	0.123951					1.37154	0.546812	1.34889	0.460689	2.82813	0.719317	5.54308	0.807468	4.96773	0.814346	8.51874	0.891026	14.2314	0.82538	25.6289	0.902519	45.8118	0.900054
0.0796732	0.0368517							0.136414	0.113141	0.108513	0.114729	0.111518	0.123444	0.107192	0.119126	0.0989932	0.115392					1.37721	0.544736	1.35456	0.463168	2.83938	0.723821	5.56561	0.808692	4.98758	0.810797	8.55255	0.888399	14.2877	0.824869	25.7303	0.892056	45.9921	0.901229
0.0803416	0.0358727							0.137086	0.113581	0.109178	0.116685	0.112197	0.124577	0.107857	0.122493	0.0996652	0.122853					1.38293	0.543261	1.36027	0.469896	2.85067	0.722948	5.58815	0.811771	5.00745	0.811977	8.58634	0.890967	14.3441	0.821936	25.8317	0.896451	46.1724	0.905507
0.0810601	0.0315067							0.137801	0.108441	0.109886	0.104704	0.112908	0.129012	0.108565	0.122535	0.10038	0.121473					1.3886	0.546768	1.36593	0.463799	2.86191	0.729527	5.61068	0.810718	5.02731	0.811612	8.62015	0.891136	14.4004	0.825221	25.9332	0.897432	46.3527	0.908354
0.0817323	0.0319377							0.138473	0.101636	0.110551	0.108687	0.113577	0.131439	0.109237	0.125677	0.101052	0.123018					1.39431	0.555745	1.37165	0.475839	2.8732	0.725516	5.63321	0.812635	5.04717	0.831263	8.65395	0.893191	14.4568	0.820536	26.0346	0.900561	46.533	0.904323
0.0824473	0.0399447							0.139185	0.0954291	0.111258	0.111735	0.114281	0.133406	0.109952	0.128844	0.101767	0.124305					1.39998	0.555505	1.37732	0.468863	2.88444	0.72549	5.65575	0.811132	5.06705	0.821137	8.68776	0.885269	14.5131	0.827403	26.136	0.899565	46.7133	0.905249
0.0831122	0.0413057							0.13985	0.0965921	0.111923	0.114261	0.114949	0.136899	0.110621	0.121738	0.102436	0.12136					1.40569	0.561079	1.38303	0.476863	2.89574	0.729996	5.67828	0.810969	5.0869	0.81885	8.72155	0.891675	14.5694	0.825363	26.2374	0.902732	46.8936	0.905186
0.0838201	0.0258607							0.140572	0.0980401	0.112631	0.114869	0.11565	0.133314	0.111339	0.122028	0.103154	0.122339					1.41136	0.557891	1.3887	0.478026	2.90698	0.733768	5.70082	0.810081	5.10675	0.819743	8.75537	0.891132	14.6258	0.822921	26.3388	0.89621	47.0739	0.90678
0.0844886	0.0219327							0.141237	0.102428	0.113296	0.122923	0.116329	0.13266	0.112011	0.124997	0.103827	0.115627					1.41707	0.5546	1.39442	0.48323	2.91827	0.723782	5.72336	0.811939	5.12661	0.81791	8.78916	0.890521	14.6821	0.821961	26.4402	0.888031	47.2542	0.905613
0.0852143	0.0292207							0.141948	0.0999341	0.114004	0.122797	0.117034	0.134886	0.112726	0.117559	0.104542	0.120878					1.42274	0.560896	1.40009	0.480626	2.92951	0.727691	5.74589	0.809131	5.14647	0.815682	8.82297	0.893083	14.7385	0.826383	26.5416	0.884396	47.4344	0.904442
0.0858722	0.0277267							0.142617	0.0997721	0.114669	0.110908	0.117702	0.134036	0.113392	0.12152	0.105214	0.124634					1.42846	0.557635	1.4058	0.483695	2.9408	0.730995	5.76843	0.809975	5.16633	0.811094	8.8586	0.89728	14.7948	0.824506	26.6431	0.895984	47.6147	0.904489
0.08658	0.0245317							0.143335	0.106884	0.115377	0.117324	0.118428	0.141621	0.114099	0.111166	0.105929	0.114109					1.43413	0.559492	1.41147	0.480488	2.95205	0.72861	5.79095	0.811665	5.18619	0.813276	8.89607	0.89361	14.8511	0.823578	26.7445	0.900763	47.795	0.90715
0.0872449	0.0319047							0.144007	0.0980421	0.116042	0.121596	0.119089	0.143812	0.114771	0.121607	0.106597	0.123544					1.43985	0.559324	1.41718	0.483141	2.96334	0.732816	5.81349	0.812253	5.20605	0.816167	8.92986	0.893894	14.9075	0.824585	26.8459	0.903078	47.9753	0.909816
0.0879529	0.0283707							0.144722	0.0920671	0.11675	0.117499	0.119808	0.142993	0.11549	0.109083	0.107316	0.121172					1.44551	0.554042	1.42285	0.47956	2.97457	0.728383	5.83603	0.814151	5.22591	0.813499	8.96367	0.895216	14.9638	0.825246	26.9473	0.906277	48.1556	0.915161
0.0886213	0.0256187							0.145394	0.0978671	0.117415	0.110462	0.120473	0.143099	0.116158	0.113254	0.107988	0.123201					1.45122	0.552424	1.42857	0.475043	2.98587	0.727029	5.85856	0.817667	5.24577	0.820436	8.99747	0.89346	15.0202	0.829758	27.0487	0.903056	48.3359	0.924219
0.0893398	0.0211317							0.146109	0.109007	0.118122	0.116165	0.121177	0.14197	0.116874	0.108193	0.10871	0.12432					1.4569	0.553232	1.43424	0.480086	2.99712	0.734589	5.8811	0.822003	5.26563	0.812839	9.03128	0.896489	15.0765	0.830798	27.1501	0.904052	48.5162	0.925834
0.0900121	0.0287757							0.146774	0.102318	0.118787	0.113544	0.121835	0.143014	0.117546	0.125873	0.109382	0.118483					1.46261	0.550318	1.43994	0.484398	3.00841	0.733898	5.90364	0.821797	5.2855	0.820353	9.06507	0.899641	15.1329	0.831486	27.2515	0.89772	48.6965	0.920364
0.0907271	0.0234127							0.147479	0.103634	0.119495	0.115949	0.122561	0.144376	0.118261	0.112498	0.11009	0.121067					1.46828	0.550073	1.44561	0.486569	3.01966	0.730246	5.92617	0.819113	5.30538	0.814976	9.09888	0.895392	15.1892	0.830243	27.3529	0.900984	48.8768	0.911639
0.0913919	0.0295217							0.148144	0.103786	0.12016	0.110403	0.123226	0.137052	0.118929	0.11166	0.110758	0.12966					1.47399	0.55907	1.45132	0.486193	3.03095	0.737742	5.94871	0.818779	5.32524	0.808654	9.13268	0.89704	15.2455	0.826449	27.4544	0.902354	49.0571	0.907952
0.0920998	0.0347757							0.148855	0.100842	0.120868	0.113994	0.123948	0.141737	0.119648	0.119616	0.111477	0.126929					1.47966	0.568747	1.457	0.481641	3.04219	0.760088	5.97124	0.820698	5.34509	0.814636	9.16649	0.894038	15.3019	0.827098	27.5558	0.899523	49.2374	0.904615
0.0927683	0.0337757							0.14952	0.0993521	0.121533	0.107114	0.124613	0.151285	0.12032	0.111254	0.112149	0.12889					1.48537	0.565471	1.4627	0.479075	3.05348	0.746491	5.99378	0.818851	5.36495	0.81975	9.20029	0.895957	15.3582	0.826886	27.6572	0.894453	49.4176	0.902176
0.0934869	0.0337787							0.150228	0.0980871	0.122241	0.111441	0.125321	0.146954	0.121035	0.113644	0.112864	0.125143					1.49104	0.565587	1.46837	0.483351	3.06473	0.742785	6.01631	0.819489	5.3848	0.817536	9.2341	0.897763	15.4146	0.830278	27.7586	0.884239	49.5979	0.902303
0.094159	0.0297757							0.1509	0.0999051	0.122906	0.100415	0.125985	0.13639	0.1217	0.116063	0.113536	0.12632					1.49675	0.564239	1.47409	0.480159	3.07602	0.735053	6.03884	0.823094	5.40466	0.817415	9.26789	0.896579	15.4709	0.829752	27.86	0.896109	49.7782	0.913408
0.094874	0.0343037							0.151615	0.10081	0.123614	0.109196	0.126693	0.144508	0.122408	0.12323	0.114251	0.121572					1.50242	0.562539	1.47976	0.482309	3.08727	0.738379	6.06138	0.829518	5.42452	0.813066	9.3017	0.895458	15.5272	0.831207	27.9614	0.899545	49.9585	0.909694
0.095546	0.0411567							0.15228	0.0978611	0.124279	0.114363	0.127358	0.139635	0.12308	0.120136	0.11492	0.124229					1.50813	0.571067	1.48547	0.491478	3.09856	0.736846	6.08392	0.826143	5.44439	0.815329	9.33549	0.894489	15.5836	0.827201	28.0628	0.903151	50.1388	0.919027
0.096261	0.0303447							0.153002	0.100092	0.124986	0.114796	0.12807	0.137293	0.123795	0.1251	0.115638	0.120935					1.5138	0.567737	1.49114	0.496811	3.1098	0.737439	6.10646	0.82453	5.46424	0.821246	9.3693	0.897199	15.6399	0.83273	28.1643	0.90281	50.3191	0.915856
0.0969296	0.0331947							0.153663	0.0998821	0.125651	0.121582	0.128738	0.140439	0.124463	0.116768	0.11631	0.118001					1.51952	0.565973	1.49685	0.48771	3.12108	0.739561	6.12899	0.822621	5.4841	0.822008	9.4031	0.891838	15.6963	0.829472	28.2657	0.900831	50.4994	0.914254
0.0976481	0.0365047							0.154382	0.0972141	0.126359	0.12226	0.129439	0.148906	0.125171	0.126764	0.117025	0.111805					1.52518	0.565123	1.50252	0.495197	3.13233	0.74268	6.15152	0.819213	5.50396	0.823437	9.43691	0.894955	15.7526	0.828976	28.3671	0.89863	50.6797	0.91222
0.0983132	0.0250837							0.155054	0.101349	0.127024	0.113238	0.130111	0.14968	0.12584	0.12476	0.117698	0.111118					1.5309	0.571895	1.50823	0.486591	3.14362	0.740607	6.17406	0.819838	5.52383	0.822843	9.4707	0.900482	15.8089	0.831563	28.4685	0.904456	50.86	0.912457
0.0990209	0.0307687							0.155762	0.101479	0.127732	0.113161	0.130829	0.139128	0.126555	0.125324	0.118413	0.112294					1.53657	0.567727	1.51389	0.490655	3.15486	0.735618	6.19659	0.824593	5.54368	0.820542	9.50451	0.89417	15.8653	0.829163	28.5699	0.897937	51.0403	0.906657
								0.156427	0.103729	0.128397	0.11048	0.131502	0.140874	0.127227	0.134653	0.119081	0.114264					1.54228	0.558804	1.51961	0.495841	3.16615	0.739641	6.21912	0.821237	5.56355	0.813775	9.53831	0.894285	15.9216	0.832275	28.6713	0.891139	51.2206	0.905335
								0.157135	0.100658	0.129105	0.117538	0.132213	0.145897	0.127945	0.124564	0.1198	0.105766					1.54795	0.5582	1.52528	0.495592	3.1774	0.739238	6.24166	0.820226	5.58342	0.818455	9.57212	0.897803	15.978	0.82474	28.7727	0.878094	51.4008	0.905334
								0.157807	0.0976101	0.12977	0.119434	0.132878	0.151281	0.128614	0.132915	0.120472	0.105325					1.55366	0.569091	1.53099	0.494049	3.18869	0.74466	6.2642	0.81929	5.60329	0.818835	9.60592	0.899257	16.0343	0.817851	28.8742	0.878426	51.5811	0.909842
								0.158515	0.0966751	0.130478	0.116274	0.133589	0.145688	0.129329	0.118154	0.121194	0.106828					1.55933	0.553329	1.53666	0.49498	3.19994	0.749975	6.28674	0.824673	5.62313	0.818607	9.63973	0.900135	16.0906	0.827284	28.9756	0.886177	51.7614	0.907846
								0.159194	0.0938651	0.131142	0.117405	0.134262	0.142666	0.129994	0.111568	0.121859	0.113753					1.56503	0.585864	1.54238	0.495801	3.21122	0.743045	6.30927	0.824327	5.64298	0.823266	9.67352	0.897638	16.147	0.82905	29.077	0.901548	51.9417	0.910476
								0.159909	0.0942781	0.13185	0.113936	0.134977	0.148962	0.130702	0.115195	0.122574	0.111408					1.57071	0.591794	1.54805	0.503663	3.22247	0.744321	6.3318	0.825565	5.66284	0.830041	9.70733	0.899643	16.2033	0.832245	29.1784	0.909314	52.122	0.916634
								0.160581	0.106817	0.132515	0.118809	0.135649	0.153266	0.13137	0.122116	0.123242	0.105393					1.57642	0.595132	1.55376	0.493519	3.23376	0.747906	6.35433	0.818143	5.6827	0.825981	9.74113	0.897804	16.2597	0.832505	29.2798	0.90827	52.3023	0.909311
								0.161296	0.100565	0.133223	0.121031	0.13636	0.146351	0.132089	0.125026	0.123961	0.112068					1.58209	0.593282	1.55943	0.471917	3.245	0.75122	6.37687	0.82306	5.70258	0.82898	9.77494	0.898232	16.316	0.824368	29.3812	0.905612	52.4826	0.91265
								0.161965	0.104434	0.133888	0.128953	0.137025	0.151643	0.132754	0.131926	0.124626	0.108507					1.58781	0.592461	1.56514	0.536205	3.2563	0.746763	6.3994	0.823725	5.72244	0.82815	9.80874	0.898503	16.3724	0.826112	29.4826	0.906917	52.6629	0.912027
								0.162683	0.103374	0.134592	0.121623	0.137733	0.151785	0.133461	0.126133	0.125334	0.106257					1.59347	0.591682	1.57081	0.525707	3.26755	0.743465	6.42194	0.819122	5.7423	0.822052	9.84254	0.899499	16.4287	0.825801	29.584	0.908916	52.8432	0.908671
								0.163348	0.0979461	0.135257	0.124767	0.138398	0.150513	0.13413	0.123904	0.125999	0.11375					1.59919	0.589054	1.57652	0.52584	3.27883	0.751153	6.44448	0.826477	5.76216	0.825985	9.87633	0.900047	16.485	0.825375	29.6855	0.907769	53.0235	0.912309
								0.164056	0.103863	0.135969	0.12872	0.139106	0.145377	0.134838	0.125832	0.126706	0.116871					1.60485	0.588877	1.5822	0.529581	3.29008	0.740486	6.46702	0.826606	5.782	0.822843	9.91014	0.901846	16.5414	0.827568	29.7869	0.905925	53.2037	0.902551
								0.164721	0.102661	0.136634	0.127154	0.139771	0.149844	0.135506	0.123352	0.127375	0.113348					1.61057	0.593932	1.5879	0.522404	3.30136	0.742509	6.48955	0.826047	5.80185	0.827883	9.94394	0.898944	16.5977	0.830549	29.8883	0.905653	53.384	0.90433
								0.165429	0.103064	0.137342	0.12257	0.140471	0.14853	0.136225	0.131327	0.128094	0.120054					1.61624	0.593577	1.59358	0.525592	3.31261	0.748603	6.51208	0.826347	5.82171	0.825156	9.97775	0.903752	16.6541	0.833114	29.9897	0.905608	53.5643	0.907322
								0.16609	0.103233	0.138007	0.124424	0.14114	0.146069	0.136893	0.129711	0.128759	0.111118					1.62195	0.59318	1.59929	0.52508	3.3239	0.747408	6.53462	0.825898	5.84157	0.829725	10.0115	0.90307	16.7104	0.833187	30.0911	0.893973	53.7446	0.907843
								0.166812	0.105857	0.138714	0.130224	0.141866	0.149265	0.137609	0.13802	0.129466	0.103606					1.62763	0.587556	1.60496	0.519232	3.33515	0.739935	6.55715	0.825019	5.86144	0.828044	10.0454	0.899961	16.7667	0.831673	30.1925	0.890248	53.9249	0.907915
								0.167477	0.0967691	0.139379	0.129953	0.142524	0.150046	0.138281	0.128525	0.130135	0.102508					1.63333	0.592429	1.61067	0.512163	3.34643	0.752364	6.57969	0.823528	5.8813	0.824082	10.0791	0.901556	16.8231	0.836297	30.2939	0.891344	54.1052	0.908665
								0.168189	0.10267	0.140084	0.117623	0.143242	0.154803	0.138996	0.12891	0.130853	0.113647					1.63901	0.596703	1.61634	0.506047	3.35767	0.748651	6.60222	0.829067	5.90116	0.828102	10.113	0.903159	16.8794	0.834045	30.3954	0.88554	54.2855	0.908491
								0.168861	0.107652	0.140749	0.126817	0.143907	0.152227	0.139664	0.125951	0.131526	0.118285					1.64472	0.592956	1.62205	0.522421	3.36896	0.74964	6.62476	0.831359	5.92102	0.829073	10.1468	0.901971	16.9358	0.837768	30.4968	0.883092	54.4658	0.91001
								0.169569	0.107157	0.14146	0.122014	0.144611	0.146484	0.140372	0.131204	0.132241	0.114187					1.65038	0.588126	1.62772	0.519141	3.38022	0.742012	6.6473	0.826223	5.94088	0.829231	10.1806	0.900695	16.9921	0.837803	30.5982	0.885344	54.6461	0.912435
								0.170248	0.106379	0.142125	0.123814	0.145276	0.150883	0.141041	0.127121	0.132913	0.116254					1.6561	0.588805	1.63343	0.520071	3.3915	0.746737	6.66983	0.830709	5.96074	0.829953	10.2144	0.902036	17.0484	0.836338	30.6996	0.8757	54.8264	0.917593
								0.170963	0.100604	0.142829	0.123039	0.145988	0.141992	0.141756	0.125797	0.133628	0.116924					1.66177	0.588751	1.6391	0.516123	3.40275	0.746176	6.69236	0.831739	5.9806	0.824086	10.2482	0.900093	17.1048	0.839749	30.801	0.877184	55.0067	0.914254
								0.171635	0.104462	0.143494	0.126598	0.146653	0.159174	0.142428	0.130952	0.134296	0.115228					1.66748	0.578199	1.64482	0.519408	3.41404	0.754854	6.7149	0.830645	6.00047	0.829587	10.282	0.899146	17.1611	0.840412	30.9024	0.884309	55.187	0.911561
								0.172343	0.0977151	0.144202	0.123301	0.14736	0.156446	0.143142	0.124019	0.135015	0.117677					1.67316	0.586363	1.65048	0.525509	3.42528	0.747201	6.73743	0.829002	6.02033	0.833919	10.3158	0.89726	17.2175	0.839403	31.0038	0.887078	55.3672	0.916903
								0.173015	0.0982041	0.144867	0.114898	0.148029	0.158048	0.143811	0.136022	0.135687	0.120217					1.67886	0.579971	1.6562	0.520102	3.43657	0.745446	6.75997	0.830432	6.04018	0.835176	10.3496	0.901523	17.2738	0.839112	31.1053	0.874128	55.5475	0.918311
								0.173723	0.100119	0.145578	0.116433	0.148737	0.155781	0.14453	0.131411	0.136402	0.1158					1.68453	0.573325	1.66187	0.516386	3.44782	0.748875	6.7825	0.82547	6.06005	0.836361	10.3834	0.900225	17.3301	0.84066	31.2067	0.865507	55.7278	0.916041
								0.174391	0.102704	0.146243	0.110348	0.149416	0.153978	0.145202	0.131384	0.137074	0.117875					1.69025	0.583727	1.66758	0.512961	3.45911	0.750518	6.80504	0.831024	6.07993	0.834362	10.4172	0.902092	17.3865	0.838824	31.3081	0.87119	55.9081	0.917199
								0.17511	0.0974311	0.146948	0.11364	0.150131	0.164423	0.145917	0.130064	0.137789	0.119107					1.69592	0.589523	1.67325	0.512039	3.47036	0.746299	6.82758	0.832447	6.09978	0.833379	10.451	0.899985	17.4428	0.840439	31.4095	0.893713	56.0884	0.920341
								0.175782	0.0922751	0.147613	0.110081	0.150796	0.159486	0.146589	0.131894	0.138458	0.113191					1.70162	0.597117	1.67896	0.522945	3.48165	0.751253	6.85011	0.830233	6.11964	0.834903	10.4848	0.897312	17.4992	0.837519	31.5109	0.880647	56.2687	0.917592
								0.176497	0.0980551	0.14832	0.118289	0.151504	0.161261	0.147304	0.127484	0.139176	0.117473					1.70729	0.591185	1.68463	0.515092	3.49289	0.752562	6.87265	0.833024	6.13949	0.834773	10.5186	0.903211	17.5555	0.846023	31.6123	0.868841	56.449	0.91806
								0.177169	0.104263	0.148985	0.115825	0.152169	0.160344	0.147972	0.129782	0.139848	0.117882					1.71301	0.59046	1.69034	0.521319	3.50418	0.750694	6.89518	0.830611	6.15934	0.836928	10.5524	0.90119	17.6119	0.84226	31.7137	0.872448	56.6293	0.922925
								0.177881	0.0994781	0.149697	0.117929	0.15288	0.151727	0.148691	0.132194	0.140563	0.11952					1.71868	0.597123	1.69601	0.516095	3.51543	0.752887	6.91771	0.835302	6.17918	0.833111	10.5862	0.90041	17.6682	0.843571	31.8151	0.87641	56.8096	0.92456
								0.178549	0.0960551	0.150362	0.110801	0.153545	0.158314	0.149363	0.126683	0.141235	0.122882					1.72439	0.591375	1.70172	0.520453	3.52671	0.7481	6.94025	0.830033	6.19904	0.836095	10.62	0.899983	17.7245	0.846451	31.9166	0.867588	56.9899	0.923187
										0.151066	0.112982	0.154253	0.157572	0.150078	0.132707	0.14195	0.126683					1.73006	0.580368	1.70739	0.521544	3.53795	0.752737	6.96278	0.834157	6.2189	0.836034	10.6538	0.90254	17.7809	0.846968	32.018	0.86563	57.1702	0.92279
										0.151731	0.121027	0.154911	0.159892	0.150743	0.136296	0.142619	0.128018					1.73577	0.583897	1.7131	0.522133	3.54924	0.753287	6.98532	0.834252	6.23877	0.837339	10.6876	0.901188	17.8372	0.845181	32.1194	0.880053	57.3504	0.927289
										0.152439	0.121214	0.155615	0.15358	0.151451	0.132308	0.143337	0.12232					1.74144	0.58782	1.71878	0.522473	3.56049	0.755924	7.00785	0.835024	6.25865	0.836887	10.7214	0.904011	17.8936	0.846648	32.2208	0.902655	57.5307	0.921362
										0.153104	0.122992	0.156284	0.157479	0.152119	0.13061	0.144002	0.120013					1.74714	0.584441	1.72449	0.522732	3.57178	0.751729	7.03039	0.834126	6.27852	0.831519	10.7552	0.905274	17.9499	0.844574	32.3222	0.908474	57.711	0.921998
										0.153815	0.114025	0.157009	0.158974	0.152838	0.138236	0.14471	0.113189					1.75282	0.589898	1.73015	0.523163	3.58303	0.75489	7.05293	0.84204	6.29838	0.833292	10.789	0.905435	18.0062	0.84446	32.4236	0.911292	57.8913	0.921986
										0.15448	0.120476	0.157674	0.159489	0.15351	0.131828	0.145379	0.111201					1.75853	0.584407	1.73587	0.520228	3.59432	0.757046	7.07546	0.837194	6.31825	0.834615	10.8228	0.908165	18.0626	0.841529	32.525	0.912172	58.0716	0.928257
										0.155184	0.122359	0.158386	0.163198	0.154225	0.129928	0.146097	0.122865					1.7642	0.589027	1.74154	0.525459	3.60556	0.752497	7.09799	0.840384	6.33811	0.833233	10.8566	0.905699	18.1189	0.845552	32.6265	0.911759	58.2519	0.926932
										0.155849	0.12936	0.159054	0.164098	0.154894	0.130549	0.146769	0.112977					1.76991	0.592033	1.74725	0.527881	3.61685	0.759292	7.12053	0.837191	6.35798	0.83208	10.8904	0.903066	18.1753	0.844912	32.7279	0.916104	58.4322	0.917536
										0.156557	0.126655	0.159769	0.162289	0.155601	0.132267	0.147484	0.120824					1.77558	0.582983	1.75293	0.534859	3.62811	0.760819	7.14306	0.833678	6.37783	0.831804	10.9242	0.906409	18.2316	0.841712	32.8293	0.914088	58.6125	0.919916
										0.157222	0.120959	0.160441	0.162427	0.156267	0.126221	0.148156	0.123506					1.78129	0.589313	1.75863	0.538363	3.63939	0.761493	7.1656	0.835728	6.3977	0.836912	10.958	0.902354	18.2879	0.838875	32.9307	0.91408	58.7928	0.926619
										0.15793	0.119431	0.16116	0.160909	0.156974	0.133389	0.148871	0.125342					1.78696	0.599414	1.76431	0.533603	3.65064	0.762807	7.18814	0.833431	6.41756	0.832634	10.9918	0.906446	18.3443	0.841	33.0321	0.916634	58.9731	0.924846
										0.158595	0.12933	0.161825	0.156491	0.157639	0.135442	0.14954	0.120154					1.79268	0.596061	1.77002	0.532759	3.66193	0.763178	7.21067	0.833805	6.43742	0.836896	11.0256	0.909214	18.4006	0.845793	33.1335	0.916027	59.1533	0.914334
										0.159303	0.12769	0.162529	0.154238	0.158347	0.133225	0.150259	0.115717					1.79835	0.596693	1.77568	0.53166	3.67317	0.764889	7.23321	0.840481	6.45727	0.835072	11.0594	0.916953	18.457	0.844152	33.2349	0.917497	59.3336	0.919854
										0.159968	0.122375	0.163194	0.161324	0.159012	0.136707	0.150931	0.111009					1.80407	0.595826	1.7814	0.528143	3.68446	0.764461	7.25574	0.835201	6.47712	0.840584	11.0932	0.91314	18.5133	0.845806	33.3363	0.910802	59.5139	0.921966
										0.160676	0.123805	0.163902	0.153547	0.159731	0.144745	0.151646	0.110046					1.80973	0.600138	1.78707	0.526135	3.69571	0.769386	7.27827	0.835283	6.49698	0.836806	11.127	0.908141	18.5696	0.844185	33.4378	0.900431	59.6942	0.915686
										0.161341	0.121819	0.164574	0.155432	0.160403	0.136781	0.152318	0.111192					1.81545	0.586115	1.79279	0.534184	3.707	0.764544	7.30081	0.836711	6.51684	0.837164	11.1608	0.908931	18.626	0.845496	33.5392	0.891128	59.8745	0.918002
										0.162048	0.122491	0.165293	0.153018	0.161118	0.136598	0.153033	0.10922					1.82111	0.595886	1.79846	0.540995	3.71824	0.763523	7.32334	0.838488	6.5367	0.837492	11.1946	0.910963	18.6823	0.846415	33.6406	0.884411	60.0548	0.920749
										0.162713	0.115649	0.165965	0.156127	0.16179	0.133789	0.153701	0.118182					1.82682	0.601744	1.80417	0.535882	3.72953	0.762454	7.34588	0.836903	6.55656	0.837688	11.2284	0.905646	18.7387	0.850043	33.742	0.884679	60.2351	0.924106
										0.163421	0.122401	0.16668	0.153744	0.162505	0.138827	0.15442	0.111447					1.83249	0.598829	1.80984	0.53196	3.74078	0.759761	7.36842	0.835122	6.57642	0.840053	11.2623	0.907169	18.795	0.849594	33.8434	0.877651	60.4154	0.920843
										0.164086	0.123794	0.167345	0.156945	0.163177	0.141989	0.155085	0.117168					1.83821	0.604904	1.81554	0.543828	3.75206	0.764313	7.39095	0.833187	6.59627	0.830379	11.2961	0.906843	18.8514	0.851958	33.9448	0.874861	60.5957	0.920561
										0.164794	0.135087	0.168042	0.159577	0.163892	0.136969	0.155793	0.124741					1.84388	0.59587	1.82121	0.535139	3.76331	0.765149	7.41349	0.835847	6.61614	0.835017	11.3299	0.909153	18.9077	0.849071	34.0462	0.878501	60.776	0.916737
										0.165459	0.12885	0.168714	0.157783	0.16456	0.136621	0.156461	0.12298					1.84959	0.602145	1.82693	0.53162	3.7746	0.765038	7.43603	0.834476	6.636	0.834909	11.3637	0.909256	18.964	0.848823	34.1477	0.87093	60.9563	0.921753
										0.166167	0.119745	0.169425	0.171577	0.165279	0.134509	0.15718	0.119302					1.85526	0.600544	1.83259	0.544005	3.78585	0.763735	7.45856	0.838264	6.65586	0.837541	11.3975	0.908021	19.0204	0.85194	34.2491	0.867178	61.1365	0.916409
										0.166832	0.121941	0.17009	0.16305	0.165944	0.132529	0.157845	0.118511					1.86097	0.5959	1.83831	0.547549	3.79714	0.766858	7.48109	0.839162	6.67572	0.8434	11.4313	0.906163	19.0767	0.847211	34.3505	0.860664	61.3168	0.917141
										0.16754	0.125267	0.170787	0.169442	0.166652	0.126622	0.158553	0.126562					1.86664	0.603522	1.84398	0.548292	3.80839	0.768685	7.50363	0.840175	6.69558	0.840151	11.4651	0.910274	19.1331	0.848346	34.4519	0.86709	61.4971	0.916762
										0.168205	0.12241	0.171467	0.17522	0.167324	0.124922	0.159225	0.120534					1.87236	0.607074	1.84969	0.554138	3.81967	0.77201	7.52616	0.834187	6.71544	0.844239	11.4989	0.911033	19.1894	0.847658	34.5533	0.863392	61.6774	0.917153
										0.168912	0.0909882	0.172185	0.172695	0.168039	0.124277	0.15994	0.124305					1.87803	0.606326	1.85536	0.546612	3.83092	0.769249	7.54869	0.838566	6.73529	0.841903	11.5327	0.912128	19.2457	0.84688	34.6547	0.865673	61.8577	0.914949
										0.169577	0.0946432	0.172857	0.170053	0.168711	0.134158	0.160608	0.124972					1.88374	0.587796	1.86107	0.550184	3.84221	0.763196	7.57123	0.838642	6.75515	0.843686	11.5665	0.909875	19.3021	0.848171	34.7561	0.868772	62.038	0.922481
										0.170285	0.0928142	0.173572	0.169167	0.16943	0.135003	0.161327	0.122266					1.8894	0.596467	1.86674	0.547559	3.85346	0.768341	7.59377	0.83914	6.77502	0.842192	11.6003	0.909281	19.3584	0.849116	34.8576	0.867519	62.2183	0.921462
										0.17095	0.0928402	0.174237	0.165086	0.170095	0.132607	0.161999	0.127517					1.89512	0.606253	1.87245	0.540526	3.86474	0.769038	7.61631	0.841402	6.79488	0.838152	11.6341	0.913284	19.4148	0.850161	34.959	0.864238	62.3986	0.914752
										0.171658	0.0864442	0.174959	0.164413	0.170802	0.136794	0.162714	0.119219					1.90079	0.598796	1.87813	0.547578	3.87599	0.772998	7.63885	0.841328	6.81473	0.839368	11.6679	0.911872	19.4711	0.852477	35.0604	0.862545	62.5789	0.913648
										0.172323	0.0808102	0.175621	0.166764	0.171464	0.148214	0.163379	0.129638					1.9065	0.607755	1.88384	0.546687	3.88728	0.77017	7.66137	0.839629	6.83459	0.846585	11.7017	0.91528	19.5274	0.849384	35.1618	0.870025	62.7592	0.920039
										0.173031	0.0854752	0.176343	0.167022	0.172172	0.123584	0.164087	0.123219					1.91217	0.611725	1.88951	0.552031	3.89852	0.767395	7.68391	0.83753	6.85444	0.84765	11.7355	0.914057	19.5838	0.853645	35.2632	0.868628	62.9395	0.917588
										0.173696	0.0806502	0.177015	0.166418	0.17284	0.137735	0.164755	0.12724					1.91788	0.613838	1.89522	0.553251	3.90981	0.771931	7.70644	0.84017	6.87431	0.850573	11.7693	0.912982	19.6401	0.851104	35.3646	0.864154	63.1198	0.918767
										0.174404	0.0728202	0.177734	0.168332	0.173559	0.132434	0.165474	0.133799					1.92355	0.603788	1.90089	0.55229	3.92105	0.772133	7.72897	0.834189	6.89417	0.845767	11.8031	0.911958	19.6965	0.852133	35.466	0.870771	63.3	0.931136
										0.175069	0.0813302	0.178406	0.166153	0.174231	0.136578	0.166146	0.136964					1.92927	0.606868	1.9066	0.546755	3.93235	0.776962	7.75151	0.834054	6.91404	0.848102	11.8369	0.914009	19.7528	0.854017	35.5674	0.871244	63.4803	0.924248
										0.175776	0.0857222	0.179121	0.171057	0.174946	0.140503	0.166861	0.130115					1.93494	0.610831	1.91226	0.54342	3.94359	0.773799	7.77404	0.837002	6.9339	0.84583	11.8707	0.908755	19.8091	0.851013	35.6689	0.86428	63.6606	0.920817
										0.176441	0.0885052	0.179789	0.168129	0.175618	0.138066	0.167529	0.130324					1.94064	0.607184	1.91798	0.543319	3.95488	0.773904	7.79658	0.843159	6.95375	0.851629	11.9045	0.915682	19.8655	0.848645	35.7703	0.864105	63.8409	0.921553
										0.177149	0.0898812	0.180508	0.169604	0.176333	0.139287	0.168248	0.121885					1.94631	0.608144	1.92365	0.548805	3.96613	0.780709	7.81913	0.836454	6.97361	0.848183	11.9383	0.918712	19.9218	0.850304	35.8717	0.864129	64.0212	0.922027
										0.177814	0.0732592	0.18118	0.172557	0.177005	0.137412	0.168916	0.101133					1.95203	0.604287	1.92937	0.553102	3.97741	0.779206	7.84165	0.840508	6.99348	0.850828	11.9721	0.918248	19.9782	0.845198	35.9731	0.867776	64.2015	0.922987
										0.178522	0.0797352	0.181895	0.170073	0.177724	0.140882	0.169635	0.0860679					1.9577	0.613069	1.93504	0.553146	3.98866	0.783173	7.86419	0.839071	7.01334	0.851643	12.0059	0.914973	20.0345	0.84838	36.0745	0.866026	64.3818	0.929945
										0.179187	0.0794672	0.18256	0.171122	0.178392	0.137368	0.170307	0.0890689					1.96341	0.612492	1.94075	0.535778	3.99995	0.779722	7.88672	0.840692	7.0332	0.847668	12.0397	0.917743	20.0909	0.850871	36.1759	0.865328	64.5621	0.934647
										0.179895	0.0843242	0.183268	0.172699	0.179107	0.141346	0.171022	0.0896089					1.96907	0.61583	1.94642	0.552477	4.0112	0.783022	7.90925	0.842492	7.05306	0.858641	12.0735	0.921764	20.1472	0.854178	36.2773	0.872671	64.7424	0.936613
										0.18056	0.0782612	0.183929	0.176765	0.179779	0.146579	0.171694	0.170884					1.97479	0.615923	1.95213	0.556559	4.02249	0.781356	7.9318	0.838402	7.07292	0.849121	12.1073	0.915575	20.2035	0.84854	36.3788	0.874232	64.9227	0.936944
										0.181268	0.0777632	0.184651	0.17146	0.180494	0.143999	0.172409	0.280933					1.98046	0.616093	1.9578	0.551481	4.03374	0.779846	7.95433	0.844035	7.09279	0.855703	12.1411	0.917282	20.2599	0.848463	36.4802	0.868602	65.103	0.940011
										0.181933	0.0781692	0.185323	0.172956	0.181166	0.137025	0.173078	0.316781					1.98618	0.605756	1.96351	0.542406	4.04503	0.791368	7.97687	0.845901	7.11266	0.852603	12.1749	0.921884	20.3162	0.854591	36.5816	0.873099	65.2832	0.930827
										0.18264	0.0763402	0.186038	0.173142	0.181885	0.141139	0.173797	0.31923					1.99184	0.614747	1.96918	0.548676	4.05627	0.79008	7.9994	0.833752	7.13252	0.852863	12.2087	0.914831	20.3726	0.856226	36.683	0.865281	65.4635	0.935795
										0.183305	0.0795172	0.186703	0.179099	0.182553	0.14878	0.174468	0.307336					1.99755	0.608825	1.9749	0.544311	4.06756	0.789258	8.02193	0.837704	7.1524	0.847092	12.2425	0.915972	20.4289	0.860299	36.7844	0.865199	65.6438	0.935972
										0.184013	0.0858262	0.187415	0.179786	0.183268	0.144984	0.175183	0.304623					2.00323	0.609762	1.98056	0.547278	4.0788	0.778487	8.04447	0.845667	7.17227	0.848893	12.2763	0.917666	20.4852	0.854675	36.8858	0.868887	65.8241	0.934838
										0.184678	0.0811452	0.188076	0.179153	0.183941	0.145471	0.175856	0.301047					2.00894	0.613346	1.98628	0.5542	4.09009	0.78265	8.067	0.845017	7.19214	0.845221	12.3101	0.917131	20.5416	0.85261	36.9872	0.861904	66.0044	0.933192
										0.185386	0.0865582	0.188802	0.171769	0.184656	0.141594	0.176571	0.29386					2.0146	0.610746	1.99195	0.557921	4.10133	0.782116	8.08953	0.842867	7.212	0.850226	12.3439	0.917863	20.5979	0.854722	37.0887	0.865849	66.1847	0.929704
										0.186051	0.0942152	0.189467	0.178571	0.185328	0.145677	0.177239	0.296147					2.02033	0.611963	1.99766	0.555378	4.11262	0.786484	8.11208	0.838768	7.23186	0.847315	12.3777	0.916361	20.6543	0.854866	37.1901	0.884643	66.365	0.93001
										0.186759	0.0753642	0.190174	0.178781	0.186046	0.138071	0.177958	0.291432					2.02599	0.562531	2.00333	0.560253	4.12387	0.787916	8.13461	0.839615	7.25172	0.850624	12.4115	0.917704	20.7106	0.85775	37.2915	0.894011	66.5453	0.929381
												0.19084	0.180251	0.186715	0.135297	0.178623	0.287247					2.0317	0.563251	2.00904	0.548451	4.13516	0.786781	8.15715	0.83972	7.27158	0.851302	12.4453	0.919846	20.7669	0.856084	37.3929	0.881967	66.7256	0.933381
												0.191548	0.172357	0.18743	0.134929	0.179338	0.287035					2.03738	0.569595	2.01471	0.551029	4.14641	0.781047	8.17969	0.840364	7.29144	0.846645	12.4791	0.915036	20.8233	0.854724	37.4943	0.874384	66.9059	0.931705
												0.192219	0.176532	0.188098	0.134083	0.180003	0.277711					2.04308	0.567946	2.02042	0.55099	4.1577	0.786559	8.20222	0.83916	7.3113	0.85088	12.5129	0.918793	20.8796	0.856203	37.5957	0.87544	67.0861	0.931328
												0.192934	0.179127	0.188806	0.143822	0.180718	0.282976					2.04875	0.564274	2.02609	0.596025	4.16895	0.780444	8.22475	0.836627	7.33116	0.848976	12.5468	0.918639	20.936	0.857758	37.6971	0.882603	67.2664	0.936745
												0.193592	0.173471	0.189467	0.137843	0.181386	0.272375					2.05447	0.571583	2.0318	0.611381	4.18023	0.787933	8.24728	0.840372	7.35102	0.841051	12.5805	0.915624	20.9923	0.860183	37.7986	0.878993	67.4467	0.935616
												0.194304	0.173339	0.190175	0.13819	0.182105	0.264686					2.06014	0.558658	2.03747	0.5954	4.19148	0.785425	8.26982	0.83763	7.37088	0.846963	12.6144	0.92273	21.0486	0.862378	37.9	0.875824	67.627	0.930741
												0.194962	0.179928	0.190844	0.137969	0.182777	0.264676					2.06585	0.551511	2.04318	0.589356	4.20277	0.78913	8.29235	0.838456	7.39075	0.853008	12.6482	0.919592	21.105	0.863623	38.0014	0.885523	67.8073	0.933738
												0.195676	0.174528	0.191552	0.13863	0.183492	0.2638					2.07152	0.568463	2.04885	0.585051	4.21402	0.786102	8.31489	0.829866	7.41061	0.854028	12.682	0.917882	21.1613	0.860586	38.1028	0.880467	67.9876	0.930363
												0.196349	0.177722	0.192213	0.141764	0.184157	0.255961					2.07723	0.567482	2.05457	0.584438	4.22531	0.783609	8.33743	0.835528	7.43047	0.851745	12.7158	0.917607	21.2177	0.861809	38.2042	0.885045	68.1679	0.938316
												0.197067	0.175416	0.192921	0.140599	0.184865	0.259316					2.0829	0.560763	2.06024	0.580743	4.23655	0.776612	8.35996	0.835662	7.45033	0.852796	12.7496	0.916949	21.274	0.860334	38.3056	0.885853	68.3482	0.938912
												0.197732	0.175936	0.193589	0.136751	0.185533	0.251746					2.08861	0.568402	2.06595	0.58073	4.24784	0.783985	8.3825	0.839877	7.47021	0.851212	12.7834	0.921272	21.3304	0.858512	38.407	0.897402	68.5285	0.933142
												0.198436	0.177645	0.194308	0.134315	0.186252	0.244871					2.09428	0.570518	2.07162	0.586996	4.25908	0.782975	8.40503	0.842697	7.49007	0.853397	12.8172	0.919688	21.3867	0.862383	38.5084	0.896427	68.7088	0.937423
												0.199105	0.178786	0.194973	0.141218	0.186917	0.253503					2.09999	0.563621	2.07732	0.583387	4.27037	0.780353	8.42757	0.846841	7.50993	0.857103	12.851	0.914774	21.443	0.860005	38.6099	0.904212	68.8891	0.932562
												0.199827	0.177925	0.195681	0.140561	0.187625	0.255758					2.10566	0.560999	2.083	0.583542	4.28162	0.781204	8.4501	0.846328	7.5298	0.847697	12.8848	0.911922	21.4994	0.861331	38.7113	0.901868	69.0694	0.928924
												0.200485	0.179687	0.196349	0.144016	0.188297	0.244505					2.11138	0.549694	2.0887	0.573552	4.2929	0.786351	8.47264	0.843852	7.54966	0.844712	12.9186	0.916122	21.5557	0.8616	38.8127	0.905421	69.2496	0.930971
												0.2012	0.170225	0.197068	0.145717	0.189012	0.245993					2.11705	0.564568	2.09437	0.573913	4.30415	0.783662	8.49517	0.844606	7.56951	0.852101	12.9524	0.919	21.6121	0.861487	38.9141	0.907009	69.4299	0.932041
												0.201861	0.165308	0.197733	0.142198	0.18968	0.244841					2.12276	0.564248	2.10009	0.572598	4.31544	0.784806	8.51771	0.8463	7.58937	0.854597	12.9862	0.916016	21.6684	0.858171	39.0155	0.897061	69.6102	0.928551
												0.202576	0.137601	0.198441	0.138259	0.190399	0.238075							2.10576	0.57525	4.32668	0.791816	8.54024	0.845974	7.60923	0.853242	13.02	0.922372	21.7247	0.859506	39.1169	0.882789	69.7905	0.924417
												0.203245	0.141031	0.199113	0.135667	0.191071	0.238984							2.11147	0.584009	4.33797	0.79015	8.56277	0.845274	7.62911	0.854651	13.0538	0.917552	21.7811	0.858736	39.2183	0.883014	69.9708	0.925876
												0.203956	0.143468	0.199828	0.134574	0.191786	0.239551							2.11714	0.571795	4.34922	0.783361	8.58531	0.846445	7.64897	0.850926	13.0876	0.919982	21.8374	0.860605	39.3198	0.881917	70.1511	0.924553
												0.204621	0.138388	0.2005	0.142242	0.192458	0.241035							2.12286	0.576921	4.36051	0.791024	8.60785	0.843395	7.66883	0.850346	13.1214	0.920175	21.8938	0.85788	39.4212	0.880003	70.3314	0.922414
												0.205333	0.136396	0.201215	0.133059	0.193173	0.240585							2.12852	0.579503	4.37176	0.783368	8.63038	0.845634	7.68869	0.854847	13.1552	0.922259	21.9501	0.852472	39.5226	0.883832	70.5117	0.924753
												0.205998	0.136913	0.201883	0.137564	0.193841	0.240521							2.13424	0.588327	4.38305	0.784773	8.65291	0.849595	7.70856	0.851722	13.189	0.919934	22.0064	0.85387	39.624	0.900237	70.692	0.918757
												0.206702	0.13475	0.202591	0.135557	0.19456	0.240015							2.1399	0.586794	4.3943	0.784785	8.67545	0.837094	7.72842	0.849793	13.2228	0.920462	22.0628	0.859722	39.7254	0.905072	70.8723	0.917466
												0.207374	0.135216	0.20326	0.147508	0.195225	0.235702							2.14562	0.591336	4.40558	0.79107	8.69799	0.841735	7.7483	0.85588	13.2566	0.922622	22.1191	0.858868	39.8268	0.891002	71.0526	0.919505
												0.208093	0.141764	0.203975	0.138889	0.195933	0.238114							2.15129	0.584211	4.41683	0.78782	8.72052	0.847229	7.76816	0.849992	13.2904	0.918027	22.1755	0.851551	39.9282	0.889125	71.2328	0.919951
												0.208757	0.145328	0.204647	0.149196	0.196605	0.235096							2.15701	0.582328	4.42812	0.788254	8.74306	0.844579	7.78802	0.854995	13.3242	0.917223	22.2318	0.853205	40.0296	0.888985	71.4131	0.923586
												0.209465	0.140125	0.205366	0.142847	0.19732	0.241576							2.16267	0.582772	4.43936	0.783569	8.76559	0.846093	7.80787	0.857088	13.358	0.916044	22.2881	0.851156	40.1311	0.880394	71.5934	0.922344
												0.210134	0.13633	0.206027	0.139931	0.197988	0.233854							2.16839	0.582909	4.45065	0.788715	8.78813	0.841383	7.82774	0.851163	13.3918	0.925556	22.3445	0.856687	40.2325	0.890134	71.7737	0.925021
												0.210853	0.136872	0.206735	0.142527	0.198707	0.231195							2.17405	0.571736	4.4619	0.787249	8.81066	0.84655	7.84761	0.850691	13.4256	0.920827	22.4008	0.852726	40.3339	0.889662	71.954	0.923027
												0.21151	0.138288	0.207407	0.151541	0.199379	0.241836							2.17977	0.570899	4.47318	0.789701	8.8332	0.844858	7.86747	0.850394	13.4594	0.917024	22.4572	0.850974	40.4353	0.880686	72.1343	0.924749
												0.212225	0.14747	0.208125	0.152281	0.200094	0.244072							2.18544	0.581971	4.48443	0.784735	8.85573	0.844984	7.88733	0.854801	13.4932	0.921458	22.5135	0.849232	40.5367	0.876003	72.3146	0.920981
												0.212897	0.145533	0.208787	0.145632	0.200766	0.239767							2.19115	0.582872	4.49572	0.787563	8.87826	0.846386	7.9072	0.855879	13.527	0.916119	22.5699	0.851642	40.6381	0.892212	72.4949	0.92343
												0.213612	0.13881	0.209495	0.142865	0.201481	0.232349							2.19682	0.584485	4.50697	0.794292	8.9008	0.848901	7.92705	0.85264	13.5608	0.918656	22.6262	0.847577	40.7395	0.893302	72.6752	0.923683
												0.214281	0.141832	0.210167	0.14424	0.20215	0.231889							2.20253	0.584879	4.51826	0.790703	8.92334	0.845828	7.94691	0.857581	13.5946	0.919917	22.6825	0.852309	40.841	0.884666	72.8555	0.922664
												0.214999	0.146924	0.210882	0.136373	0.202868	0.226552							2.2082	0.583309	4.5295	0.789636	8.94588	0.848633	7.96676	0.855835	13.6284	0.919043	22.7389	0.85908	40.9424	0.890218	73.0358	0.923605
												0.215671	0.141317	0.211554	0.137669	0.203533	0.230715							2.21391	0.580932	4.5408	0.79833	8.96841	0.847317	7.98661	0.859088	13.6622	0.916667	22.7952	0.854457	41.0438	0.897855	73.216	0.929451
												0.216386	0.148422	0.212272	0.138505	0.204241	0.21891							2.21958	0.577105	4.55204	0.788574	8.99094	0.844503	8.00647	0.857884	13.696	0.922566	22.8516	0.85295	41.1452	0.898479	73.3963	0.922216
												0.217059	0.140446	0.212941	0.136758	0.20491	0.220672							2.22529	0.581416	4.56333	0.792872	9.01348	0.848711	8.02633	0.858679	13.7298	0.920922	22.9079	0.852859	41.2466	0.895482	73.5766	0.924667
												0.21777	0.133075	0.213656	0.147587	0.205628	0.222089							2.23096	0.591554	4.57458	0.785179	9.03601	0.84809	8.04618	0.865635	13.7637	0.921404	22.9642	0.852621	41.348	0.892887	73.7569	0.921667
												0.218435	0.138981	0.214321	0.141323	0.2063	0.219767							2.23668	0.583417	4.58586	0.790685	9.05855	0.852797	8.06605	0.866236	13.7974	0.921957	23.0206	0.853723	41.4494	0.89381	73.9372	0.923194
												0.219146	0.145246	0.215029	0.145688	0.207015	0.214296							2.24235	0.583335	4.59711	0.796062	9.08109	0.861009	8.08591	0.85912	13.8313	0.921917	23.0769	0.851304	41.5509	0.89062	74.1175	0.931374
												0.219819	0.133742	0.215701	0.155805	0.207687	0.223079							2.24806	0.587375	4.6084	0.793133	9.10362	0.853285	8.10578	0.861482	13.865	0.922952	23.1333	0.85547	41.6523	0.889125	74.2978	0.930523
												0.220533	0.135208	0.216419	0.14965	0.208402	0.215902							2.25372	0.597374	4.61965	0.793126	9.12616	0.852132	8.12565	0.854395	13.8989	0.922642	23.1896	0.859053	41.7537	0.88797	74.4781	0.92875
												0.221198	0.124568	0.217081	0.150809	0.209071	0.214347							2.25944	0.593255	4.63093	0.795614	9.1487	0.853866	8.14551	0.855467	13.9327	0.921949	23.2459	0.857162	41.8551	0.903952	74.6584	0.924863
												0.221899	0.146671	0.217789	0.147901	0.20979	0.216142							2.2651	0.593581	4.64218	0.794829	9.17122	0.849441	8.16536	0.856071	13.9665	0.921275	23.3023	0.860423	41.9565	0.915748	74.8387	0.926435
												0.222578	0.140302	0.218461	0.154232	0.210462	0.226201							2.27082	0.593047	4.65347	0.796736	9.19376	0.847873	8.18522	0.85699	14.0003	0.924946	23.3586	0.858842	42.0579	0.922484	75.019	0.926605
												0.223293	0.139224	0.219176	0.153792	0.211177	0.217382							2.27649	0.593817	4.66471	0.784662	9.21629	0.848889	8.20508	0.855383	14.0341	0.921565	23.415	0.860242	42.1593	0.922095	75.1992	0.927551
												0.223965	0.135922	0.219844	0.157119	0.211849	0.218918							2.2822	0.588732	4.676	0.78654	9.23883	0.849056	8.22494	0.860944	14.0679	0.927328	23.4713	0.856422	42.2607	0.926651	75.3795	0.927957
												0.224677	0.136504	0.220563	0.153268	0.212564	0.21762							2.28787	0.597684	4.68724	0.792407	9.26137	0.843774	8.24479	0.852027	14.1017	0.927669	23.5276	0.85939	42.3622	0.926166	75.5598	0.923539
												0.225349	0.135019	0.221231	0.157447	0.213236	0.226043							2.29358	0.591154	4.69853	0.784763	9.2839	0.84972	8.26466	0.860638	14.1355	0.924993	23.584	0.859065	42.4636	0.925247	75.7401	0.926035
												0.226068	0.148823	0.221939	0.145762	0.213951	0.230813							2.29925	0.591148	4.70978	0.789656	9.30643	0.848093	8.28451	0.858695	14.1693	0.925659	23.6403	0.860022	42.565	0.923273	75.9204	0.930245
												0.22674	0.131108	0.222604	0.151016	0.214623	0.221139							2.30496	0.597584	4.72108	0.797022	9.32897	0.851607	8.30437	0.856413	14.2031	0.928805	23.6967	0.857157	42.6664	0.918327	76.1007	0.932716
												0.227455	0.141649	0.223312	0.159422	0.215338	0.227554							2.31064	0.598834	4.73232	0.79414	9.35151	0.851301	8.32423	0.859647	14.2369	0.923183	23.753	0.861366	42.7678	0.914264	76.281	0.935947
												0.228127	0.136016	0.223973	0.151105	0.21601	0.221227							2.31635	0.58853	4.74361	0.799518	9.37404	0.84062	8.34409	0.861855	14.2707	0.926356	23.8094	0.855956	42.8692	0.90545	76.4613	0.935865
												0.228838	0.130801	0.224681	0.153674	0.216725	0.222313							2.32202	0.587818	4.75486	0.798058	9.39657	0.849208	8.36394	0.862278	14.3045	0.92269	23.8657	0.853229	42.9706	0.912169	76.6416	0.932754
												0.22951	0.129566	0.225346	0.151091	0.217394	0.220386							2.32774	0.603278	4.76615	0.801124	9.41911	0.855067	8.3838	0.860394	14.3383	0.920016	23.922	0.856053	43.0721	0.917146	76.8219	0.935768
												0.230229	0.129263	0.226054	0.149087	0.218112	0.231956							2.33341	0.600057	4.77739	0.797446	9.44165	0.850827	8.40366	0.860833	14.3721	0.921043	23.9784	0.859555	43.1735	0.920814	77.0021	0.934111
												0.230894	0.134235	0.226722	0.151331	0.218784	0.23158							2.33911	0.595223	4.78868	0.797447	9.46418	0.84995	8.42352	0.861329	14.4059	0.925944	24.0347	0.858002	43.2749	0.920366	77.1824	0.93475
												0.231598	0.135659	0.227441	0.159026	0.219499	0.228248							2.34479	0.59629	4.79992	0.792611	9.48672	0.855126	8.44338	0.858814	14.4397	0.923111	24.0911	0.854272	43.3763	0.918774	77.3627	0.936653
												0.232267	0.12355	0.228113	0.145213	0.220171	0.221151							2.3505	0.59414	4.81121	0.79526	9.50926	0.851035	8.46324	0.8627	14.4735	0.921529	24.1474	0.857748	43.4777	0.911971	77.543	0.936234
												0.232978	0.127787	0.228832	0.157782	0.220886	0.227835							2.35616	0.600298	4.82246	0.799301	9.53179	0.847882	8.4831	0.864646	14.5073	0.922981	24.2037	0.857207	43.5791	0.917332	77.7233	0.936615
												0.233639	0.135114	0.229493	0.15659	0.221555	0.233699							2.36188	0.606779	4.83375	0.80443	9.55432	0.851971	8.50296	0.861319	14.5411	0.919447	24.2601	0.864652	43.6805	0.914798	77.9036	0.934439
												0.23434	0.142207	0.230201	0.151894	0.222273	0.234211							2.36755	0.592217	4.84499	0.805534	9.57685	0.853959	8.52282	0.86092	14.5749	0.922824	24.3164	0.863993	43.782	0.90644	78.0839	0.937129
														0.230866	0.152575	0.222946	0.237155							2.37326	0.596533	4.85628	0.805615	9.59939	0.851211	8.54267	0.85763	14.6087	0.917854	24.3728	0.861287	43.8834	0.903137	78.2642	0.932346
														0.231574	0.153912	0.223661	0.240602							2.37893	0.593181	4.86753	0.80573	9.62192	0.854293	8.56252	0.858492	14.6425	0.92512	24.4291	0.862058	43.9848	0.89784	78.4445	0.939371
														0.232246	0.16197	0.224333	0.23276							2.38464	0.598581	4.87882	0.796333	9.64446	0.857463	8.58238	0.861547	14.6763	0.925335	24.4854	0.858347	44.0862	0.893781	78.6248	0.941443
														0.232964	0.153819	0.225048	0.233049							2.39031	0.599947	4.89006	0.803047	9.667	0.850106	8.60224	0.86127	14.7101	0.921606	24.5418	0.858369	44.1876	0.898009	78.8051	0.940366
														0.233626	0.152386	0.225716	0.236383							2.39602	0.605214	4.90136	0.804946	9.68954	0.852652	8.62212	0.861279	14.7439	0.928273	24.5981	0.859947	44.289	0.907059	78.9853	0.94021
														0.234334	0.155543	0.226435	0.231838							2.40169	0.596482	4.9126	0.802831	9.71207	0.855109	8.64197	0.856949	14.7777	0.924728	24.6545	0.85979	44.3904	0.898936	79.1656	0.944093
														0.234999	0.147096	0.227107	0.227833							2.4074	0.603025	4.92389	0.805473	9.7346	0.856793	8.66184	0.859975	14.8115	0.923424	24.7108	0.859901	44.4918	0.895894	79.3459	0.937338
														0.235706	0.138937	0.227822	0.231148							2.41307	0.595892	4.93514	0.803688	9.75713	0.854139	8.68169	0.862419	14.8453	0.917394	24.7671	0.862394	44.5933	0.899857	79.5262	0.933731
														0.236375	0.144871	0.228494	0.228176							2.41879	0.600137	4.94643	0.801495	9.77967	0.856174	8.70154	0.858029	14.8791	0.923797	24.8235	0.857228	44.6947	0.889984	79.7065	0.933498
														0.237094	0.144376	0.229209	0.226068							2.42446	0.601644	4.95767	0.804567	9.8022	0.851545	8.72138	0.864404	14.9129	0.926065	24.8798	0.857275	44.7961	0.888156	79.8868	0.93783
														0.237766	0.147629	0.229881	0.226312							2.43017	0.60106	4.96897	0.806328	9.82474	0.858657	8.74124	0.864651	14.9467	0.924544	24.9362	0.859161	44.8975	0.893098	80.0671	0.937548
														0.238481	0.146059	0.230596	0.238214							2.43584	0.610422	4.9802	0.806485	9.84728	0.857916	8.76111	0.86387	14.9805	0.927391	24.9925	0.8632	44.9989	0.899193	80.2474	0.9454
														0.239153	0.152794	0.231268	0.235218							2.44155	0.607236	4.99149	0.806143	9.86981	0.855697	8.78097	0.860006	15.0143	0.924868	25.0489	0.858214	45.1003	0.897974	80.4277	0.94807
														0.239868	0.148507	0.231983	0.231441							2.44722	0.606826	5.00274	0.806667	9.89235	0.854251	8.80083	0.863361	15.0481	0.927602	25.1052	0.856967	45.2017	0.906418	80.608	0.943871
														0.24054	0.14813	0.232652	0.226999							2.45293	0.612313	5.01403	0.808384	9.91488	0.857357	8.82071	0.866574	15.0819	0.935214	25.1615	0.858739	45.3032	0.902128	80.7883	0.945156
														0.241258	0.15653	0.23337	0.216472							2.45859	0.610876	5.02527	0.811076	9.93741	0.858533	8.84058	0.86535	15.1158	0.935136	25.2179	0.860686	45.4046	0.911405	80.9685	0.948776
														0.241923	0.152846	0.234042	0.22743							2.46431	0.608464	5.03656	0.81112	9.95994	0.860084	8.86044	0.864512	15.1495	0.93092	25.2742	0.858625	45.506	0.920965	81.1488	0.953743
														0.242642	0.163049	0.234757	0.229445							2.46998	0.604007	5.0478	0.830726	9.98248	0.857621	8.8803	0.866554	15.1834	0.931244	25.3306	0.861063	45.6074	0.92607	81.3291	0.946408
														0.243307	0.165334	0.235429	0.233134							2.47569	0.60616	5.05909	0.810036	10.005	0.860227	8.90017	0.866168	15.2172	0.927904	25.3869	0.864461	45.7088	0.928865	81.5094	0.951542
														0.244015	0.161533	0.236144	0.227167							2.48137	0.61319	5.07034	0.799516	10.0276	0.859479	8.92004	0.861069	15.251	0.925934	25.4432	0.861951	45.8102	0.930438	81.6897	0.945513
														0.244687	0.157731	0.236813	0.227705							2.48708	0.614913	5.08163	0.803995	10.0501	0.857928	8.9399	0.866019	15.2848	0.928364	25.4996	0.859725	45.9116	0.925052	81.87	0.94547
														0.245406	0.163394	0.237532	0.230068							2.49274	0.611053	5.09288	0.810135	10.0726	0.867475	8.95977	0.864655	15.3186	0.92814	25.5559	0.858245	46.0131	0.910232	82.0503	0.94443
														0.246067	0.153595	0.238204	0.230646							2.49846	0.617918	5.10417	0.808529	10.0952	0.863251	8.97963	0.868534	15.3524	0.930731	25.6123	0.859706	46.1145	0.901029	82.2306	0.952268
														0.246775	0.159357	0.238919	0.227726							2.50413	0.608049	5.11541	0.812295	10.1177	0.863402	8.99948	0.86909	15.3862	0.931682	25.6686	0.856919	46.2159	0.907644	82.4109	0.947236
														0.24744	0.163332	0.239591	0.227909							2.50985	0.612061	5.1267	0.809109	10.1402	0.862611	9.01934	0.866744	15.42	0.92954	25.7249	0.861949	46.3173	0.915523	82.5912	0.943883
														0.248148	0.162813	0.240306	0.228432							2.51551	0.608344	5.13795	0.80222	10.1628	0.861613	9.03921	0.86897	15.4538	0.932179	25.7813	0.863019	46.4187	0.914309	82.7715	0.934475
														0.24882	0.153054	0.240974	0.234619							2.52122	0.615286	5.14924	0.801121	10.1853	0.859354	9.05907	0.878446	15.4876	0.93067	25.8376	0.862147	46.5201	0.915024	82.9518	0.937514
														0.249535	0.157688	0.241693	0.22751							2.5269	0.621947	5.16049	0.800691	10.2078	0.857268	9.07893	0.874617	15.5214	0.926556	25.894	0.856412	46.6215	0.917793	83.132	0.943494
														0.2502	0.155475	0.242365	0.225755							2.5326	0.617074	5.17178	0.809516	10.2304	0.859179	9.09878	0.867978	15.5552	0.930303	25.9503	0.860557	46.7229	0.916183	83.3123	0.939557
														0.250908	0.157068	0.24308	0.222505							2.53827	0.614566	5.18303	0.80209	10.2529	0.856302	9.11864	0.870308	15.589	0.931239	26.0066	0.861262	46.8244	0.916268	83.4926	0.935941
														0.251572	0.143339	0.243752	0.228388							2.54399	0.612784	5.19431	0.800644	10.2754	0.859649	9.13848	0.868098	15.6228	0.929553	26.063	0.858931	46.9258	0.919209	83.6729	0.935553
														0.25228	0.132949	0.244467	0.224101							2.54966	0.610197	5.20556	0.79396	10.298	0.865117	9.15833	0.870369	15.6566	0.928156	26.1193	0.859115	47.0272	0.919632	83.8532	0.933232
														0.252952	0.127506	0.245135	0.226007							2.55537	0.616449	5.21684	0.801667	10.3205	0.86454	9.17819	0.868346	15.6904	0.928069	26.1757	0.868618	47.1286	0.926468	84.0335	0.934883
														0.253671	0.130548	0.245854	0.230565							2.56104	0.619002	5.22808	0.807389	10.343	0.857141	9.19805	0.871573	15.7242	0.930925	26.232	0.863295	47.23	0.927177	84.2138	0.941268
														0.254332	0.125883	0.246519	0.233777							2.56675	0.608843	5.23937	0.809274	10.3656	0.856764	9.21791	0.866478	15.758	0.933693	26.2884	0.862724	47.3314	0.931045	84.3941	0.939975
														0.25504	0.121407	0.247227	0.238396							2.57242	0.614551	5.25063	0.805196	10.3881	0.855737	9.23776	0.867181	15.7918	0.931524	26.3447	0.860665	47.4328	0.923331	84.5744	0.945481
														0.255705	0.119099	0.247895	0.233435							2.57814	0.61404	5.26192	0.804563	10.4107	0.86373	9.25763	0.873633	15.8256	0.930964	26.401	0.857402	47.5343	0.91426	84.7547	0.938887
														0.256413	0.119864	0.248614	0.234545							2.58381	0.615646	5.27316	0.803012	10.4332	0.852717	9.27749	0.871888	15.8594	0.928593	26.4574	0.857726	47.6357	0.903794	84.9349	0.934947
														0.257081	0.113802	0.249279	0.228268							2.58952	0.622777	5.28445	0.806901	10.4557	0.855157	9.29735	0.862257	15.8932	0.930932	26.5137	0.860597	47.7371	0.906012	85.1152	0.933601
														0.2578	0.110962	0.249987	0.236647							2.59518	0.624194	5.2957	0.805744	10.4783	0.857078	9.3172	0.865138	15.927	0.929769	26.5701	0.861829	47.8385	0.902649	85.2955	0.933486
														0.258476	0.107569	0.250655	0.235608							2.6009	0.623557	5.30699	0.806057	10.5008	0.858571	9.33706	0.866599	15.9608	0.936128	26.6264	0.86172	47.9399	0.907246	85.4758	0.942394
														0.259191	0.113714	0.251374	0.23079							2.60657	0.616056	5.31823	0.81227	10.5233	0.863003	9.35692	0.870212	15.9946	0.933595	26.6827	0.861639	48.0413	0.899434	85.6561	0.94752
														0.259852	0.11417	0.252046	0.227885							2.61228	0.617441	5.32953	0.806369	10.5459	0.860846	9.37676	0.871662	16.0284	0.936043	26.7391	0.86292	48.1427	0.902446	85.8364	0.939868
														0.26056	0.112363	0.252761	0.235157							2.61795	0.627407	5.34077	0.808573	10.5684	0.867303	9.39662	0.869395	16.0622	0.928524	26.7954	0.858877	48.2442	0.887591	86.0167	0.937764
														0.261232	0.114221	0.253433	0.22682							2.62366	0.612568	5.35206	0.810417	10.5909	0.863233	9.41649	0.864534	16.096	0.93976	26.8518	0.857494	48.3456	0.887531	86.197	0.942391
														0.261951	0.113556	0.254148	0.237595							2.62933	0.617772	5.3633	0.811667	10.6135	0.862487	9.43634	0.870876	16.1298	0.932931	26.9081	0.859588	48.447	0.891914	86.3773	0.947808
														0.262623	0.116675	0.254817	0.234455							2.63504	0.620358	5.37459	0.816048	10.636	0.860703	9.4562	0.865705	16.1636	0.93152	26.9644	0.85843	48.5484	0.890326	86.5576	0.946271
														0.263338	0.108288	0.255535	0.230396							2.64072	0.614929	5.38584	0.809694	10.6585	0.865694	9.47605	0.875403	16.1974	0.926979	27.0208	0.856179	48.6498	0.887868	86.7379	0.954063
														0.263999	0.119879	0.256207	0.233057							2.64642	0.616623	5.39713	0.808372	10.6811	0.868105	9.49591	0.87001	16.2312	0.932022	27.0771	0.856762	48.7512	0.893046	86.9181	0.953142
														0.264707	0.115014	0.256922	0.238098							2.65209	0.613999	5.40837	0.821652	10.7036	0.87325	9.51578	0.866915	16.265	0.932279	27.1335	0.856905	48.8526	0.891051	87.0984	0.956761
														0.265379	0.111523	0.257594	0.235605							2.6578	0.621613	5.41966	0.812329	10.7261	0.864928	9.53565	0.864196	16.2988	0.931206	27.1898	0.859155	48.954	0.894805	87.2787	0.954631
														0.266098	0.120549	0.258316	0.236222							2.66347	0.616559	5.4309	0.807399	10.7487	0.867533	9.5555	0.861502	16.3326	0.92838	27.2461	0.855037	49.0555	0.885218	87.459	0.95484
														0.266766	0.111194	0.258978	0.234653							2.66919	0.62814	5.44219	0.818623	10.7712	0.862937	9.57536	0.875664	16.3664	0.930051	27.3025	0.857822	49.1569	0.883961	87.6393	0.958079
														0.267481	0.122397	0.259697	0.243799							2.67485	0.62757	5.45344	0.810779	10.7938	0.8675	9.59522	0.866352	16.4003	0.928765	27.3588	0.860244	49.2583	0.886594	87.8196	0.954485
														0.26815	0.11661	0.260369	0.231162							2.68057	0.628226	5.46473	0.814043	10.8163	0.871846	9.61508	0.86821	16.4341	0.930726	27.4152	0.863376	49.3597	0.903792	87.9999	0.958216
														0.268858	0.119656	0.261084	0.233087							2.68624	0.629839	5.47597	0.80512	10.8388	0.869166	9.63493	0.874793	16.4679	0.93064	27.4715	0.857355	49.4611	0.919639	88.1802	0.963321
														0.26953	0.112835	0.261756	0.229646							2.69195	0.621589	5.48727	0.811531	10.8614	0.868121	9.65478	0.873522	16.5017	0.932681	27.5279	0.860026	49.5625	0.922995	88.3605	0.958054
														0.270245	0.113302	0.262471	0.23523							2.69763	0.630064	5.49852	0.818503	10.8839	0.875703	9.67463	0.875431	16.5355	0.928452	27.5842	0.861914	49.6639	0.928156	88.5408	0.957179
														0.270917	0.113136	0.263139	0.235085							2.70333	0.625201	5.5098	0.818619	10.9064	0.872119	9.69448	0.875242	16.5693	0.931318	27.6405	0.858699	49.7654	0.927491	88.7211	0.953035
														0.271632	0.11228	0.263858	0.234565							2.709	0.631888	5.52105	0.816023	10.929	0.869213	9.71434	0.872726	16.6031	0.932605	27.6969	0.859098	49.8668	0.929284	88.9013	0.946942
																0.264537	0.241742							2.71472	0.628475	5.53234	0.81477	10.9515	0.87117	9.73421	0.875858	16.6369	0.93144	27.7532	0.861538	49.9682	0.928443	89.0816	0.955409
																0.265252	0.246222							2.72039	0.622176	5.54359	0.823312	10.974	0.871375	9.75407	0.87483	16.6707	0.931942	27.8096	0.864023	50.0696	0.927601	89.2619	0.958392
																0.265917	0.236736							2.7261	0.629594	5.55487	0.814514	10.9966	0.870229	9.77393	0.872597	16.7045	0.929412	27.8659	0.864797	50.171	0.928907	89.4422	0.954286
																0.266632	0.242161							2.73177	0.634376	5.56612	0.813642	11.0191	0.870792	9.79379	0.870974	16.7383	0.932406	27.9222	0.863377	50.2724	0.930234	89.6225	0.956887
																0.267301	0.241574							2.73748	0.634389	5.57741	0.812491	11.0416	0.87641	9.81365	0.869492	16.7721	0.928196	27.9786	0.861747	50.3738	0.931199	89.8028	0.950042
																0.268019	0.242982							2.74315	0.632252	5.58865	0.816517	11.0642	0.878019	9.83351	0.871907	16.8059	0.935103	28.0349	0.858243	50.4753	0.933227	89.9831	0.952939
																0.268691	0.240154							2.74886	0.637933	5.59993	0.816348	11.0867	0.880638	9.85338	0.869362	16.8397	0.927601	28.0913	0.858608	50.5767	0.931924	90.1634	0.948974
																0.269406	0.241301							2.75454	0.635613	5.61119	0.815445	11.1092	0.87228	9.87325	0.869582	16.8735	0.92872	28.1476	0.863237	50.6781	0.929739	90.3437	0.950618
																0.270085	0.233178							2.76025	0.629001	5.62247	0.806417	11.1318	0.870362	9.8931	0.876284	16.9073	0.933752	28.2039	0.865567	50.7795	0.931733	90.524	0.955303
																0.270793	0.240635							2.76592	0.630192	5.63372	0.814536	11.1543	0.866928	9.91294	0.870708	16.9411	0.935326	28.2603	0.86599	50.8809	0.932443	90.7043	0.959594
																0.271462	0.23864							2.77163	0.624677	5.64501	0.820863	11.1769	0.87164	9.93281	0.872786	16.9749	0.92554	28.3166	0.863774	50.9823	0.931464	90.8845	0.944317
																0.27218	0.239694							2.77729	0.637425	5.65626	0.814611	11.1994	0.874962	9.95268	0.877999	17.0087	0.931277	28.373	0.866323	51.0837	0.931401	91.0648	0.949695
																0.272853	0.23418							2.78301	0.635451	5.66754	0.819165	11.2219	0.870558	9.97254	0.881972	17.0425	0.935225	28.4293	0.865121	51.1851	0.929055	91.2451	0.955997
																0.273568	0.234151							2.78868	0.632777	5.67879	0.813873	11.2445	0.870586	9.9924	0.878849	17.0763	0.936269	28.4856	0.863218	51.2866	0.933828	91.4254	0.957363
																0.27424	0.2269							2.79439	0.635955	5.69008	0.814884	11.267	0.872342	10.0123	0.873957	17.1101	0.93503	28.542	0.8596	51.388	0.933124	91.6057	0.952607
																0.274955	0.236871							2.80006	0.639591	5.70133	0.821096	11.2895	0.872278	10.0321	0.876081	17.1439	0.938516	28.5983	0.862893	51.4894	0.929983	91.786	0.957147
																0.275623	0.234584							2.80577	0.63661	5.71261	0.814682	11.3121	0.86746	10.052	0.877373	17.1777	0.936383	28.6547	0.864954	51.5908	0.932428	91.9663	0.95544
																0.276342	0.235554							2.81144	0.635704	5.72386	0.818848	11.3346	0.872554	10.0718	0.880962	17.2115	0.934534	28.711	0.864673	51.6922	0.929819	92.1466	0.958006
																0.277014	0.232839							2.81716	0.631965	5.73515	0.816911	11.3571	0.858737	10.0917	0.880542	17.2453	0.936409	28.7674	0.865599	51.7936	0.930549	92.3269	0.955414
																0.277729	0.2393							2.82282	0.63271	5.7464	0.822031	11.3797	0.863456	10.1116	0.879083	17.2791	0.932526	28.8237	0.864501	51.895	0.931368	92.5072	0.959033
																0.278401	0.240425							2.82854	0.633486	5.75769	0.824273	11.4022	0.874941	10.1314	0.877623	17.3129	0.932667	28.88	0.863197	51.9965	0.932118	92.6875	0.951912
																0.279116	0.240425							2.8342	0.634463	5.76893	0.825511	11.4247	0.865269	10.1513	0.879881	17.3467	0.935798	28.9364	0.862592	52.0979	0.933495	92.8677	0.95054
																0.279784	0.245947							2.83992	0.635775	5.78022	0.815789	11.4473	0.869161	10.1711	0.880348	17.3805	0.938482	28.9927	0.85794	52.1993	0.931977	93.048	0.948409
																0.280503	0.24396							2.84559	0.637164	5.79146	0.814726	11.4698	0.867829	10.191	0.88003	17.4143	0.928169	29.0491	0.865802	52.3007	0.934201	93.2283	0.949524
																0.281175	0.243454							2.8513	0.639072	5.80275	0.819804	11.4923	0.869961	10.2108	0.878532	17.4481	0.934668	29.1054	0.863841	52.4021	0.933499	93.4086	0.949823
																0.28189	0.245041							2.85696	0.643222	5.814	0.821041	11.5149	0.872561	10.2307	0.876997	17.4819	0.932464	29.1617	0.864206	52.5035	0.933268	93.589	0.95406
																0.282562	0.24528							2.86268	0.640835	5.82529	0.825955	11.5374	0.865538	10.2505	0.878943	17.5157	0.932971	29.2181	0.863862	52.6049	0.93277	93.7693	0.955334
																0.283277	0.236096							2.86835	0.643228	5.83653	0.82826	11.5599	0.859529	10.2704	0.878344	17.5495	0.936954	29.2744	0.86607	52.7064	0.935511	93.9496	0.957852
																0.283946	0.234397							2.87406	0.645585	5.84783	0.825056	11.5825	0.865288	10.2903	0.877099	17.5833	0.930187	29.3308	0.860185	52.8078	0.931552	94.1298	0.954696
																0.284664	0.23875							2.87974	0.638145	5.85907	0.825732	11.605	0.869579	10.3101	0.880736	17.6171	0.93244	29.3871	0.866309	52.9092	0.929063	94.3101	0.955538
																0.285336	0.231239							2.88544	0.638042	5.87037	0.827324	11.6275	0.859514	10.33	0.879022	17.6509	0.93267	29.4434	0.861721	53.0106	0.932036	94.4904	0.954641
																0.286051	0.237448							2.89111	0.642713	5.88161	0.820898	11.6501	0.872486	10.3499	0.877856	17.6847	0.936646	29.4998	0.861655	53.112	0.931708	94.6707	0.950391
																0.286723	0.241166							2.89683	0.642999	5.8929	0.82258	11.6726	0.868229	10.3697	0.870928	17.7186	0.937204	29.5561	0.860235	53.2134	0.932928	94.851	0.949041
																0.287438	0.238573							2.9025	0.640342	5.90414	0.826103	11.6952	0.865787	10.3896	0.880663	17.7524	0.938205	29.6125	0.862305	53.3148	0.935127	95.0313	0.950137
																0.288107	0.244295							2.90821	0.648986	5.91544	0.824833	11.7177	0.870379	10.4094	0.878618	17.7862	0.936014	29.6688	0.860042	53.4162	0.930976	95.2116	0.953078
																0.288826	0.236435							2.91388	0.644775	5.92668	0.828461	11.7402	0.864792	10.4293	0.882408	17.82	0.939577	29.7251	0.864365	53.5177	0.93443	95.3919	0.951397
																0.289498	0.241387							2.91959	0.645872	5.93797	0.82588	11.7628	0.868206	10.4492	0.880847	17.8538	0.939111	29.7815	0.867448	53.6191	0.930371	95.5722	0.947918
																0.290213	0.229688							2.92526	0.644272	5.94921	0.82954	11.7853	0.869928	10.469	0.878556	17.8876	0.938011	29.8378	0.867799	53.7205	0.932556	95.7525	0.943637
																0.290885	0.236918							2.93098	0.646035	5.9605	0.825037	11.8078	0.870663	10.4889	0.883898	17.9214	0.934818	29.8942	0.866284	53.8219	0.933656	95.9327	0.942844
																0.2916	0.231473							2.93665	0.635306	5.97174	0.819647	11.8304	0.871378	10.5087	0.880194	17.9552	0.940847	29.9505	0.86468	53.9233	0.933814	96.113	0.951812
																0.292268	0.240839							2.94236	0.643641	5.98304	0.825953	11.8529	0.874493	10.5286	0.882449	17.989	0.937395	30.0069	0.867441	54.0247	0.934107	96.2933	0.943915
																0.292987	0.236457							2.94803	0.645704	5.99428	0.828876	11.8754	0.872376	10.5485	0.876915	18.0228	0.935429	30.0632	0.868942	54.1261	0.937349	96.4736	0.9478
																0.293659	0.248134							2.95374	0.64396	6.00557	0.827694	11.898	0.875175	10.5683	0.874497	18.0566	0.934677	30.1195	0.869237	54.2276	0.936064	96.6539	0.948838
																0.294374	0.245225							2.95941	0.649697	6.01682	0.821883	11.9205	0.874584	10.5882	0.877165	18.0904	0.937914	30.1759	0.866629	54.329	0.93785	96.8342	0.944066
																0.295046	0.241805							2.96512	0.643846	6.0281	0.825329	11.943	0.873159	10.608	0.878423	18.1242	0.938453	30.2322	0.866763	54.4304	0.935203	97.0145	0.945762
																0.295761	0.248973							2.97079	0.644348	6.03936	0.825356	11.9656	0.877146	10.6279	0.882115	18.158	0.938031	30.2886	0.867369	54.5318	0.935588	97.1948	0.938079
																0.29643	0.243251							2.9765	0.644123	6.05064	0.848707	11.9881	0.875694	10.6478	0.885324	18.1918	0.940665	30.3449	0.866238	54.6332	0.93516	97.3751	0.939814
																0.297148	0.245684							2.98217	0.646523	6.06189	0.837887	12.0106	0.876343	10.6676	0.8774	18.2256	0.941034	30.4012	0.865924	54.7346	0.934577	97.5554	0.947079
																0.29782	0.24902							2.98788	0.651421	6.07318	0.827587	12.0332	0.877978	10.6875	0.875684	18.2594	0.939736	30.4576	0.86668	54.836	0.93564	97.7357	0.947257
																0.298535	0.255369							2.99355	0.645116	6.08442	0.831183	12.0557	0.879938	10.7073	0.883155	18.2932	0.93652	30.5139	0.865052	54.9375	0.933676	97.916	0.945066
																0.299207	0.253902							2.99927	0.649052	6.09571	0.828162	12.0783	0.864292	10.7272	0.885905	18.327	0.936556	30.5703	0.87241	55.0389	0.935287	98.0962	0.95605
																0.299922	0.252861							3.00494	0.651154	6.10696	0.825062	12.1008	0.85735	10.747	0.884713	18.3608	0.937083	30.6266	0.87653	55.1403	0.9354	98.2765	0.948157
																0.300591	0.252804							3.01064	0.657661	6.11825	0.829063	12.1233	0.860437	10.7669	0.88026	18.3946	0.936394	30.6829	0.873851	55.2417	0.93601	98.4568	0.951354
																0.30131	0.258884							3.01632	0.648971	6.12949	0.825862	12.1459	0.862494	10.7867	0.881521	18.4284	0.940339	30.7393	0.869944	55.3431	0.936559	98.6371	0.942863
																0.301982	0.246893							3.02203	0.642745	6.14078	0.830159	12.1684	0.862435	10.8066	0.882404	18.4622	0.934869	30.7956	0.875143	55.4445	0.935271	98.8174	0.939019
																0.3027	0.255648							3.0277	0.649597	6.15203	0.831055	12.1909	0.858872	10.8264	0.880479	18.496	0.934968	30.852	0.869858	55.5459	0.936756	98.9977	0.944332
																0.303372	0.253196							3.0334	0.690158	6.16332	0.822736			10.8463	0.882677	18.5298	0.937539	30.9083	0.871465	55.6473	0.937697	99.178	0.944945
																0.304084	0.248166							3.03907	0.67509	6.17456	0.828662			10.8662	0.882535	18.5636	0.940589	30.9646	0.871518	55.7488	0.933863	99.3583	0.941709
																0.304752	0.253398							3.04479	0.68284	6.18585	0.822419			10.886	0.884144	18.5974	0.939106	31.021	0.875518	55.8502	0.934786	99.5386	0.945263
																0.305471	0.246432							3.05046	0.681739	6.19709	0.819179			10.9059	0.882036	18.6312	0.938085	31.0773	0.868617	55.9516	0.935695	99.7189	0.941153
																0.306143	0.24373							3.05618	0.676821	6.20838	0.819908			10.9257	0.88805	18.665	0.937148	31.1337	0.865398	56.053	0.931648	99.8991	0.940517
																0.306858	0.243129							3.06185	0.67711	6.21963	0.825163			10.9456	0.884746	18.6988	0.938391	31.19	0.869614	56.1544	0.933526	100.079	0.94191
																0.30753	0.243793							3.06755	0.66683	6.23092	0.826446			10.9655	0.885911	18.7326	0.940844	31.2464	0.870439	56.2558	0.935016	100.26	0.945818
																0.308245	0.239543							3.07322	0.669477	6.24217	0.82455			10.9853	0.88566	18.7664	0.94139	31.3027	0.869697	56.3572	0.934992	100.44	0.950763
																0.308914	0.236264							3.07894	0.660899	6.25346	0.818421			11.0052	0.883634	18.8002	0.940953	31.359	0.870751	56.4587	0.93448	100.62	0.949604
																0.309632	0.241864							3.08461	0.670892	6.2647	0.829728			11.025	0.886492	18.834	0.938305	31.4154	0.870055	56.5601	0.932543	100.801	0.939955
																0.310297	0.237641							3.09033	0.666517	6.27599	0.826109			11.0449	0.888405	18.8678	0.939394	31.4717	0.874143	56.6615	0.935426	100.981	0.943543
																0.311016	0.242127							3.096	0.663508	6.28724	0.827967			11.0648	0.886156	18.9016	0.938444	31.5281	0.873292	56.7629	0.936566	101.161	0.94024
																0.311688	0.239144							3.10171	0.66529	6.29853	0.831452			11.0846	0.887358	18.9354	0.936088	31.5844	0.873055	56.8643	0.932514	101.341	0.938706
																0.312399	0.241169							3.10737	0.659365	6.30977	0.829457			11.1045	0.88295	18.9693	0.937389	31.6407	0.869713	56.9657	0.935758	101.522	0.942249
																0.313068	0.245786							3.11309	0.650295	6.32106	0.829598			11.1243	0.880239	19.0031	0.938216	31.6971	0.869462	57.0671	0.934267	101.702	0.948358
																0.313786	0.244359							3.11875	0.658976	6.33231	0.822921			11.1442	0.887125	19.0369	0.939702	31.7534	0.872269	57.1686	0.934951	101.882	0.946578
																0.314451	0.245167							3.12447	0.670286	6.3436	0.82524			11.164	0.885786	19.0707	0.937861	31.8098	0.875179	57.27	0.935269	102.063	0.945639
																0.315173	0.249993							3.13014	0.665389	6.35484	0.819888			11.1839	0.879796	19.1045	0.945709	31.8661	0.874033	57.3714	0.936172	102.243	0.949171
																0.315838	0.250749							3.13585	0.665913	6.36613	0.824981			11.2037	0.880897	19.1383	0.943241	31.9224	0.869476	57.4728	0.934918	102.423	0.956302
																0.31656	0.259779							3.14152	0.669578	6.37737	0.825521			11.2236	0.885149	19.1721	0.941964	31.9788	0.871388	57.5742	0.936199	102.604	0.945974
																0.317222	0.25874							3.14723	0.662734	6.38866	0.822667			11.2434	0.8839	19.2059	0.942973	32.0351	0.8742	57.6756	0.937317	102.784	0.954763
																0.31794	0.254555							3.1529	0.659462	6.39991	0.816379			11.2633	0.886811	19.2397	0.940053	32.0915	0.872561	57.777	0.935453	102.964	0.947425
																0.318609	0.259713							3.15861	0.66798	6.4112	0.820521			11.2831	0.8823	19.2735	0.937377	32.1478	0.870596	57.8784	0.934937	103.144	0.954021
																0.319324	0.249886							3.16428	0.670082	6.42246	0.829281			11.303	0.879383	19.3073	0.940202	32.2041	0.873479	57.9799	0.933832	103.325	0.958167
																0.319985	0.258582							3.16999	0.669653	6.43374	0.828647			11.3228	0.882606	19.3411	0.944466	32.2605	0.873098	58.0813	0.937556	103.505	0.95676
																0.320693	0.247547							3.17566	0.672636	6.44499	0.825671			11.3427	0.886625	19.3749	0.942739	32.3168	0.872	58.1827	0.937058	103.685	0.945135
																0.321362	0.257641							3.18138	0.663579	6.45628	0.831924			11.3625	0.880725	19.4087	0.94092	32.3732	0.872418	58.2841	0.935388	103.866	0.942592
																0.322062	0.263466							3.18705	0.666378	6.46752	0.83174			11.3824	0.883127	19.4425	0.939006	32.4295	0.870605	58.3855	0.937633	104.046	0.943802
																0.322731	0.266117							3.19276	0.654227	6.47882	0.826325			11.4023	0.88644	19.4763	0.937595	32.4859	0.872797	58.4869	0.936589	104.226	0.944445
																0.323453	0.260087							3.19843	0.657462	6.49006	0.825007			11.4221	0.885499	19.5101	0.939808	32.5422	0.872388	58.5883	0.936377	104.406	0.951187
																0.324118	0.253398							3.20414	0.665163	6.50134	0.827527			11.442	0.886426	19.5439	0.944323	32.5985	0.87877	58.6898	0.934702	104.587	0.95986
																0.324833	0.253311							3.20981	0.66437	6.51259	0.821924			11.4618	0.884935	19.5777	0.937554	32.6549	0.875768	58.7912	0.935648	104.767	0.96356
																0.325505	0.254095							3.21551	0.669692	6.52388	0.829436			11.4817	0.88634	19.6115	0.940361	32.7112	0.877506	58.8926	0.937076	104.947	0.947424
																0.32622	0.247173							3.22119	0.661512	6.53513	0.830527			11.5015	0.89034	19.6453	0.936915	32.7676	0.873878	58.994	0.93743	105.128	0.945152
																0.326899	0.24879							3.2269	0.655229	6.54641	0.828426			11.5214	0.884518	19.6791	0.940406	32.8239	0.877887	59.0954	0.937869	105.308	0.944513
																0.327611	0.249358							3.23257	0.66744	6.55766	0.826676			11.5412	0.881135	19.7129	0.944989	32.8802	0.880543	59.1968	0.936811	105.488	0.943643
																0.32829	0.247155							3.23828	0.659317	6.56895	0.832024			11.5611	0.887639	19.7467	0.941098	32.9366	0.877411	59.2982	0.936428	105.668	0.943645
																0.328994	0.241306							3.24395	0.660829	6.5802	0.840033			11.5809	0.888034	19.7805	0.939331	32.9929	0.877519	59.3997	0.938201	105.849	0.946918
																0.329674	0.242266							3.24967	0.663347	6.59148	0.831014			11.6008	0.887837	19.8143	0.941021	33.0493	0.880812	59.5011	0.938275	106.029	0.947229
																0.330389	0.25206							3.25533	0.667425	6.60273	0.828711			11.6206	0.890871	19.8481	0.939814	33.1056	0.881888	59.6025	0.934446	106.209	0.948078
																0.331053	0.245545							3.26105	0.669814	6.61403	0.838862			11.6405	0.891819	19.8819	0.944844	33.1619	0.883288	59.7039	0.939016	106.39	0.952217
																0.331768	0.246731							3.26672	0.668867	6.62527	0.835913			11.6603	0.891854	19.9157	0.944887	33.2183	0.881344	59.8053	0.936971	106.57	0.943738
																0.332448	0.255711							3.27244	0.664454	6.63656	0.836688			11.6802	0.886698	19.9495	0.946927	33.2746	0.880399	59.9067	0.936928	106.75	0.947685
																0.333156	0.253241							3.2781	0.665099	6.6478	0.832749			11.7	0.8893	19.9833	0.938573	33.331	0.881392	60.0081	0.934804	106.93	0.950333
																0.333828	0.248606							3.28381	0.662562	6.65909	0.832769			11.7199	0.883282	20.0171	0.941009	33.3873	0.88045	60.1095	0.937393	107.111	0.953269
																0.334543	0.251696							3.28948	0.663156	6.67034	0.830408			11.7398	0.882949	20.0509	0.947114	33.4436	0.88184	60.211	0.937422	107.291	0.949095
																0.335215	0.262059							3.29519	0.657497	6.68162	0.835197			11.7596	0.886128	20.0847	0.946191	33.5	0.880195	60.3124	0.940516	107.471	0.949501
																0.335933	0.263103							3.30087	0.664582	6.69287	0.834514			11.7795	0.884081	20.1185	0.947573	33.5563	0.879001	60.4138	0.939602	107.652	0.952037
																0.336613	0.262868							3.30658	0.67328	6.70416	0.838128			11.7993	0.883236	20.1523	0.945571	33.6127	0.881422	60.5152	0.937132	107.832	0.945508
																0.337324	0.262718							3.31225	0.673455	6.71541	0.836938			11.8192	0.884994	20.1862	0.943975	33.669	0.879441	60.6166	0.937513	108.012	0.947205
																0.337996	0.256427							3.31796	0.677392	6.72669	0.838276			11.839	0.888707	20.2199	0.945402	33.7254	0.879909	60.718	0.938143	108.193	0.946977
																0.338704	0.25766							3.32364	0.673295	6.73793	0.833196			11.8589	0.885843	20.2538	0.941946	33.7817	0.880662	60.8194	0.938272	108.373	0.947176
																0.339376	0.236484							3.32934	0.672879	6.74922	0.835246			11.8787	0.889847	20.2875	0.943058	33.838	0.879765	60.9209	0.939485	108.553	0.948609
																0.340098	0.177299							3.33501	0.67299	6.76047	0.827768			11.8986	0.884816	20.3214	0.947813	33.8944	0.875776	61.0223	0.939527	108.733	0.95076
																0.34077	0.170257							3.34073	0.676032	6.77176	0.83407			11.9184	0.88761	20.3552	0.94072	33.9507	0.879349	61.1237	0.936616	108.914	0.954453
																0.341478	0.176223							3.34639	0.676276	6.78301	0.836614			11.9383	0.888325	20.389	0.943866	34.0071	0.876227	61.2251	0.940583	109.094	0.949245
																0.34215	0.169534							3.3521	0.670384	6.79431	0.846012			11.9581	0.89129	20.4228	0.943466	34.0634	0.877749	61.3265	0.941942	109.274	0.949752
																0.342865	0.168451							3.35778	0.672543	6.80554	0.841078			11.978	0.886639	20.4566	0.944862	34.1197	0.880132	61.4279	0.938539	109.455	0.949565
																0.343537	0.172269							3.36349	0.675932	6.81683	0.833763			11.9978	0.888486	20.4904	0.944589	34.1761	0.882319	61.5293	0.938523	109.635	0.9494
																0.34426	0.176823							3.36916	0.679275	6.82808	0.833497			12.0177	0.888697	20.5242	0.942242	34.2324	0.875733	61.6308	0.938358	109.815	0.951056
																0.344917	0.181837							3.37487	0.671101	6.83938	0.83186			12.0375	0.891709	20.558	0.934528	34.2888	0.88071	61.7322	0.9402	109.995	0.946259
																0.345625	0.181911							3.38054	0.674905	6.85062	0.833697			12.0573	0.892608	20.5918	0.937282	34.3451	0.877994	61.8336	0.938923	110.176	0.947347
																0.346297	0.185853							3.38625	0.677755	6.86191	0.835099			12.0772	0.893875	20.6256	0.942172	34.4014	0.880012	61.935	0.939984	110.356	0.949187
																0.347012	0.180415							3.39192	0.679468	6.87315	0.834041			12.0971	0.892597	20.6594	0.943627	34.4578	0.877268	62.0364	0.938821	110.536	0.953442
																0.347684	0.17685							3.39764	0.677101	6.88444	0.836304			12.1169	0.895337	20.6932	0.939086	34.5141	0.875406	62.1378	0.938272	110.717	0.960103
																0.348403	0.18387							3.4033	0.674716	6.89568	0.83273			12.1367	0.892769	20.727	0.946037	34.5705	0.878575	62.2392	0.93939	110.897	0.950097
																0.349075	0.179748							3.40901	0.677823	6.90698	0.842298			12.1566	0.897824	20.7608	0.944865	34.6268	0.879579	62.3406	0.941619	111.077	0.952603
																0.349786	0.174614							3.41468	0.678219	6.91823	0.847639			12.1764	0.895561	20.7946	0.937859	34.6831	0.880004	62.4421	0.940996	111.257	0.955536
																0.350466	0.181053							3.42039	0.666654	6.9295	0.833409			12.1963	0.895934	20.8284	0.9432	34.7395	0.88337	62.5435	0.939636	111.438	0.952719
																0.351181	0.185541							3.42607	0.672451	6.94075	0.83586			12.2162	0.891845	20.8622	0.930681	34.7958	0.885095	62.6449	0.937538	111.618	0.953945
																0.351853	0.182802							3.43177	0.674541	6.95204	0.83817			12.236	0.891081	20.896	0.939472	34.8522	0.884276	62.7463	0.939304	111.798	0.949684
																0.352561	0.176338							3.43745	0.667727	6.96329	0.835248			12.2559	0.887512	20.9298	0.946262	34.9085	0.884564	62.8477	0.93886	111.979	0.949484
																0.353233	0.176203							3.44316	0.677817	6.97458	0.835728			12.2757	0.888868	20.9636	0.943208	34.9649	0.887761	62.9491	0.937411	112.159	0.947308
																0.353948	0.175954							3.44883	0.677314	6.98583	0.837473			12.2956	0.886331	20.9974	0.944525	35.0212	0.882605	63.0505	0.940005	112.339	0.949344
																0.354616	0.182528							3.45454	0.677217	6.99711	0.834345			12.3154	0.888122	21.0312	0.943351	35.0775	0.886659	63.152	0.940557	112.52	0.949951
																0.355342	0.17573							3.46021	0.675147	7.00836	0.83274			12.3353	0.895775	21.065	0.942315	35.1339	0.888204	63.2534	0.938596	112.7	0.953572
																								3.46592	0.676046	7.01965	0.841508			12.3551	0.891102	21.0988	0.941073	35.1902	0.886634	63.3548	0.941431	112.88	0.952067
																								3.47159	0.677238	7.0309	0.849926			12.375	0.887623	21.1326	0.945857	35.2466	0.888011	63.4562	0.939946	113.06	0.948882
																								3.47731	0.672494	7.04219	0.845314			12.3948	0.893793	21.1664	0.943511	35.3029	0.887123	63.5576	0.939733	113.241	0.951435
																								3.48297	0.675801	7.05344	0.854298			12.4147	0.892522	21.2002	0.942264	35.3592	0.886088	63.659	0.939916	113.421	0.953272
																								3.48869	0.680793	7.06472	0.845082			12.4346	0.890687	21.234	0.944207	35.4156	0.885154	63.7604	0.939437	113.601	0.955919
																								3.49436	0.684319	7.07597	0.848924			12.4544	0.894055	21.2678	0.941601	35.4719	0.884373	63.8619	0.941001	113.782	0.953844
																								3.50007	0.684235	7.08726	0.845003			12.4743	0.892068	21.3016	0.94045	35.5283	0.884755	63.9633	0.942293	113.962	0.951145
																								3.50575	0.681891	7.09851	0.843213			12.4941	0.887115	21.3354	0.944018	35.5846	0.883731	64.0647	0.939279	114.142	0.946912
																								3.51146	0.682188	7.1098	0.846501			12.514	0.890182	21.3692	0.94515	35.6409	0.885342	64.1661	0.937352	114.322	0.952934
																								3.51712	0.675912	7.12104	0.843069			12.5339	0.884088	21.403	0.945954	35.6973	0.888964	64.2675	0.936985	114.503	0.957133
																								3.52284	0.675844	7.13232	0.846729			12.5537	0.888594	21.4368	0.941104	35.7536	0.882472	64.3689	0.933016	114.683	0.956463
																								3.52851	0.681159	7.14358	0.846418			12.5735	0.886895	21.4707	0.939008	35.81	0.883337	64.4703	0.930546	114.863	0.954561
																								3.53422	0.6839	7.15487	0.83062			12.5934	0.887756	21.5045	0.940281	35.8663	0.88373	64.5717	0.936336	115.044	0.95182
																								3.53989	0.674308	7.16611	0.833623			12.6133	0.891208	21.5383	0.940122	35.9226	0.886062	64.6732	0.928938	115.224	0.951141
																								3.5456	0.681688	7.1774	0.841671			12.6331	0.886725	21.5721	0.943798	35.979	0.886108	64.7746	0.920191	115.404	0.951282
																								3.55127	0.689467	7.18865	0.838459			12.653	0.88596	21.6059	0.94444	36.0353	0.884627	64.876	0.933528	115.584	0.951611
																								3.55698	0.684592	7.19994	0.842906			12.6728	0.885301	21.6397	0.943675	36.0917	0.884564	64.9774	0.938863	115.765	0.953241
																								3.56265	0.681044	7.21119	0.838007			12.6927	0.887566	21.6735	0.941667	36.148	0.885829	65.0788	0.941648	115.945	0.948114
																								3.56836	0.679855	7.22247	0.844928			12.7125	0.885219	21.7073	0.946842	36.2044	0.888482	65.1802	0.942478	116.125	0.954769
																								3.57403	0.679276	7.23371	0.848568			12.7324	0.884529	21.7411	0.946133	36.2607	0.886437	65.2816	0.939003	116.306	0.96109
																								3.57974	0.67568	7.245	0.837518			12.7522	0.886357	21.7749	0.946148	36.317	0.886971	65.3831	0.941723	116.486	0.955401
																								3.58541	0.684459	7.25626	0.843996			12.7721	0.882485	21.8087	0.945646	36.3734	0.886768	65.4845	0.94307	116.666	0.952577
																								3.59112	0.68497	7.26754	0.852182			12.7919	0.882096	21.8425	0.947873	36.4297	0.886496	65.5859	0.94115	116.846	0.952868
																								3.59679	0.681241	7.27879	0.840234			12.8118	0.891599	21.8763	0.94527	36.4861	0.885667	65.6873	0.940665	117.027	0.9588
																								3.60251	0.685792	7.29008	0.839692			12.8316	0.891134	21.9101	0.949386	36.5424	0.888387	65.7887	0.939876	117.207	0.952501
																								3.60817	0.678195	7.30132	0.839976			12.8515	0.885805	21.9439	0.941951	36.5987	0.885773	65.8901	0.941022	117.387	0.95479
																								3.61389	0.686501	7.3126	0.84318			12.8714	0.888894	21.9777	0.945804	36.6551	0.884795	65.9915	0.939947	117.568	0.951667
																								3.61955	0.682211	7.32385	0.843003			12.8912	0.886888	22.0115	0.944465	36.7114	0.887171	66.093	0.942571	117.748	0.950363
																								3.62527	0.689904	7.33514	0.839634			12.9111	0.885995	22.0453	0.949656	36.7678	0.884405	66.1944	0.939727	117.928	0.951395
																								3.63094	0.683358	7.34639	0.840852			12.9309	0.882505	22.0791	0.944578	36.8241	0.887056	66.2958	0.932374	118.109	0.953279
																								3.63665	0.688967	7.35768	0.84471			12.9507	0.87964	22.1129	0.9488	36.8804	0.884063	66.3972	0.931593	118.289	0.959105
																								3.64232	0.687811	7.36892	0.848561			12.9706	0.882057	22.1467	0.950051	36.9368	0.887497	66.4986	0.923192	118.469	0.956676
																								3.64804	0.691493	7.38021	0.845037			12.9904	0.881524	22.1805	0.950603	36.9931	0.887276	66.6	0.922398	118.649	0.954311
																								3.65371	0.693016	7.39146	0.842445			13.0103	0.882712	22.2143	0.94687	37.0495	0.890119	66.7014	0.917074	118.83	0.956156
																								3.65942	0.688262	7.40275	0.842076			13.0302	0.882694	22.2481	0.950391	37.1058	0.889249	66.8028	0.918115	119.01	0.953144
																								3.66509	0.692438	7.414	0.843136			13.0501	0.888452	22.2819	0.951027	37.1621	0.887339	66.9043	0.920126	119.19	0.951674
																								3.67081	0.69651	7.42529	0.84283			13.0699	0.888987	22.3157	0.946057	37.2185	0.887892	67.0057	0.924522	119.371	0.952646
																								3.67647	0.695918	7.43653	0.836441			13.0898	0.885196	22.3495	0.943585	37.2748	0.885088	67.1071	0.921541	119.551	0.958841
																								3.68218	0.686701	7.44782	0.83884			13.1096	0.885962	22.3833	0.946409	37.3312	0.886932	67.2085	0.91878	119.731	0.95316
																								3.68786	0.684898	7.45907	0.834675			13.1295	0.885855	22.4171	0.947157	37.3875	0.889664	67.3099	0.92536	119.911	0.953729
																								3.69356	0.692738	7.47036	0.848345			13.1493	0.883801	22.4509	0.947106	37.4439	0.886738	67.4113	0.921854	120.092	0.952914
																								3.69923	0.689536	7.4816	0.84562			13.1692	0.890512	22.4847	0.950859	37.5002	0.887169	67.5127	0.930234	120.272	0.968379
																								3.70495	0.694153	7.49288	0.838232			13.189	0.886488	22.5185	0.947087	37.5565	0.887706	67.6142	0.923186	120.452	0.991972
																								3.71062	0.689596	7.50413	0.833484			13.2089	0.89051	22.5523	0.938734	37.6129	0.88869	67.7156	0.922472	120.633	0.998924
																								3.71633	0.692021	7.51543	0.839382			13.2288	0.891888	22.5861	0.93724	37.6692	0.890247	67.817	0.915154	120.813	1.00033
																								3.722	0.685213	7.52667	0.840994			13.2486	0.891582	22.6199	0.93941	37.7256	0.889664	67.9184	0.923653	120.993	0.970426
																								3.72771	0.679826	7.53796	0.839703			13.2685	0.886827	22.6537	0.94326	37.7819	0.88952	68.0198	0.923295	121.173	0.954766
																								3.73338	0.683203	7.5492	0.844554			13.2883	0.885433	22.6875	0.944353	37.8382	0.888397	68.1212	0.92182	121.354	0.956884
																								3.73909	0.694213	7.56049	0.85519			13.3082	0.890217	22.7213	0.947507	37.8946	0.887198	68.2226	0.915095	121.534	0.95607
																								3.74476	0.689013	7.57174	0.851417			13.3281	0.887101	22.7552	0.954998	37.9509	0.886141	68.3241	0.917827	121.714	0.953825
																								3.75047	0.692926	7.58303	0.848153			13.3479	0.886054	22.7889	0.951806	38.0073	0.888397	68.4255	0.924961	121.895	0.954162
																								3.75614	0.692343	7.59428	0.844429			13.3678	0.886975	22.8228	0.951714	38.0636	0.892404	68.5269	0.912544	122.075	0.950511
																								3.76186	0.687662	7.60557	0.849737			13.3876	0.88753	22.8566	0.95426	38.1199	0.890616	68.6283	0.918361	122.255	0.951477
																								3.76753	0.696362	7.61681	0.847748			13.4075	0.882895	22.8904	0.956014	38.1763	0.889954	68.7297	0.919145	122.436	0.950408
																								3.77324	0.697253	7.6281	0.846831			13.4274	0.883673	22.9242	0.954399	38.2326	0.891803	68.8311	0.911854	122.616	0.957814
																								3.7789	0.694352	7.63935	0.850772			13.4472	0.884224	22.958	0.954265	38.289	0.891977	68.9325	0.918826	122.796	0.955654
																								3.78461	0.69957	7.65064	0.850883			13.4671	0.883021	22.9918	0.949211	38.3453	0.888679	69.0339	0.918195	122.976	0.955361
																								3.79028	0.700714	7.66188	0.844708			13.4869	0.884341	23.0256	0.948185	38.4016	0.890036	69.1354	0.918686	123.157	0.951621
																								3.796	0.703375	7.67317	0.850243			13.5068	0.887853	23.0594	0.944358	38.458	0.889968	69.2368	0.921768	123.337	0.954847
																								3.80166	0.699302	7.68442	0.853278			13.5266	0.888408	23.0932	0.942377	38.5143	0.890564	69.3382	0.916173	123.517	0.950973
																								3.80738	0.697056	7.6957	0.849012			13.5465	0.886628	23.127	0.957169	38.5707	0.892003	69.4396	0.912869	123.698	0.95085
																								3.81305	0.689304	7.70695	0.849502			13.5663	0.891373	23.1608	0.950277	38.627	0.889695	69.541	0.916113	123.878	0.952982
																								3.81877	0.691025	7.71824	0.851166			13.5862	0.891536	23.1946	0.950278	38.6834	0.889984	69.6424	0.913837	124.058	0.957631
																								3.82443	0.693903	7.72948	0.855426			13.6061	0.887623	23.2284	0.948835	38.7397	0.886826	69.7438	0.908238	124.238	0.959481
																								3.83014	0.69696	7.74077	0.853197			13.6259	0.886676	23.2622	0.94523	38.796	0.890573	69.8453	0.901872	124.419	0.962454
																								3.83582	0.699252	7.75202	0.852227			13.6458	0.894543	23.296	0.950846	38.8524	0.890612	69.9467	0.906391	124.599	0.960496
																								3.84153	0.691193	7.76331	0.854128			13.6656	0.887116	23.3298	0.949308	38.9087	0.893222	70.0481	0.907755	124.779	0.974715
																								3.8472	0.690089	7.77456	0.855448			13.6855	0.892328	23.3636	0.949087	38.9651	0.889481	70.1495	0.905898	124.96	0.985683
																								3.85291	0.701044	7.78585	0.855562			13.7054	0.888171	23.3974	0.951703	39.0214	0.890031	70.2509	0.915597	125.14	0.988511
																								3.85859	0.697249	7.79709	0.848749			13.7252	0.8891	23.4312	0.949081	39.0777	0.891916	70.3523	0.929222	125.32	0.989968
																								3.8643	0.696086	7.80839	0.855897			13.7451	0.894504	23.465	0.948147	39.1341	0.88973	70.4537	0.934256	125.5	0.980993
																								3.86997	0.698954	7.81963	0.856161			13.7649	0.890505	23.4988	0.950448	39.1904	0.891789	70.5552	0.937628	125.681	0.982551
																								3.87568	0.705524	7.83092	0.848806			13.7848	0.894803	23.5326	0.9471	39.2468	0.892028	70.6566	0.939396	125.861	0.989753
																								3.88134	0.710238	7.84216	0.846216			13.8046	0.893139	23.5664	0.947562	39.3031	0.891207	70.758	0.934748	126.041	0.988337
																								3.88706	0.70568	7.85345	0.852787			13.8245	0.895351	23.6002	0.952577	39.3594	0.892569	70.8594	0.930032	126.222	0.990811
																								3.89273	0.704461	7.86469	0.847619			13.8444	0.894166	23.634	0.94747	39.4158	0.89141	70.9608	0.924534	126.402	0.990295
																								3.89845	0.704171	7.87599	0.850697			13.8642	0.901172	23.6678	0.945123	39.4721	0.892676	71.0622	0.917271	126.582	0.971934
																								3.90411	0.698772	7.88723	0.85452			13.8841	0.896651	23.7016	0.947766	39.5285	0.893521	71.1636	0.918479	126.762	0.961789
																								3.90982	0.7023	7.89852	0.857474			13.9039	0.895935	23.7354	0.950304	39.5848	0.892822	71.265	0.918075	126.943	0.960141
																								3.91549	0.707488	7.90976	0.855185			13.9238	0.892617	23.7692	0.953264	39.6411	0.891378	71.3665	0.923571	127.123	0.961946
																								3.9212	0.70208	7.92105	0.860845			13.9437	0.90051	23.803	0.946752	39.6975	0.892782	71.4679	0.923619	127.303	0.958978
																								3.92687	0.704869	7.9323	0.857891			13.9635	0.893855	23.8368	0.952489	39.7538	0.896065	71.5693	0.916333	127.484	0.962817
																								3.93258	0.70172	7.94359	0.855714			13.9834	0.898296	23.8706	0.953458	39.8102	0.892846	71.6707	0.912403	127.664	0.970791
																								3.93825	0.708047	7.95484	0.85021			14.0033	0.903001	23.9044	0.949746	39.8665	0.891262	71.7721	0.915087	127.844	0.96631
																								3.94397	0.706889	7.96613	0.849181			14.0231	0.897336	23.9382	0.946576	39.9229	0.889213	71.8735	0.913576	128.025	0.960799
																								3.94963	0.705809	7.97737	0.853761			14.043	0.897159	23.9721	0.946129	39.9792	0.892374	71.9749	0.907259	128.205	0.959396
																								3.95534	0.705508	7.98866	0.850026			14.0628	0.894498	24.0058	0.95074	40.0355	0.888973	72.0764	0.922733	128.385	0.964365
																								3.96101	0.713293	7.99991	0.852538			14.0827	0.901573	24.0396	0.946935	40.0919	0.890252	72.1778	0.933117	128.565	0.966647
																								3.96672	0.713634	8.0112	0.865928			14.1026	0.892477	24.0734	0.944718	40.1482	0.892727	72.2792	0.938475	128.746	0.96069
																								3.9724	0.702229	8.02244	0.855892			14.1224	0.896127	24.1073	0.943134	40.2046	0.895694	72.3806	0.942229	128.926	0.957184
																								3.97811	0.707393	8.03373	0.857399			14.1423	0.895892			40.2609	0.895736	72.482	0.942694	129.106	0.956633
																								3.98378	0.709787	8.04498	0.860018			14.1621	0.89513			40.3172	0.894908	72.5834	0.942189	129.287	0.954996
																								3.98949	0.706348	8.05627	0.837392			14.182	0.895845			40.3736	0.892411	72.6848	0.941054	129.467	0.95738
																								3.99516	0.708452					14.2018	0.887938			40.4299	0.893814	72.7863	0.941777	129.647	0.960189
																								4.00087	0.712534					14.2217	0.892821			40.4863	0.895127	72.8877	0.94179	129.827	0.958526
																								4.00655	0.710404					14.2416	0.89547			40.5426	0.893576	72.9891	0.942159	130.008	0.967772
																								4.01226	0.710983					14.2614	0.894268			40.5989	0.893499	73.0905	0.93784	130.188	0.96305
																								4.01792	0.712261					14.2813	0.893089			40.6553	0.891187	73.1919	0.935408	130.368	0.964636
																								4.02364	0.70261					14.3011	0.892044			40.7116	0.891025	73.2933	0.942475	130.549	0.9642
																								4.02931	0.692212					14.321	0.895312			40.768	0.890792	73.3947	0.944914	130.729	0.958177
																								4.03502	0.665717					14.3409	0.897076			40.8243	0.89019	73.4961	0.944583	130.909	0.962703
																								4.0407	0.664247					14.3607	0.890429			40.8806	0.886204	73.5976	0.944198	131.089	0.965469
																								4.04641	0.667553					14.3806	0.890126			40.937	0.88267	73.699	0.940541	131.27	0.965465
																								4.05208	0.668427					14.4004	0.891453			40.9933	0.889614	73.8004	0.934617	131.45	0.960855
																								4.05779	0.672636					14.4203	0.893962			41.0497	0.886817	73.9018	0.933549	131.63	0.959874
																								4.06345	0.66809					14.4402	0.896766			41.106	0.897048	74.0032	0.940752	131.811	0.962914
																								4.06917	0.669198					14.46	0.897118			41.1624	0.895683	74.1046	0.943851	131.991	0.961393
																								4.07484	0.669922					14.4799	0.894003			41.2187	0.894477	74.206	0.944387	132.171	0.957813
																								4.08056	0.674744					14.4998	0.897181			41.275	0.897049	74.3075	0.942393	132.352	0.961758
																								4.08622	0.663433					14.5196	0.894118			41.3314	0.898717	74.4089	0.94443	132.532	0.965125
																								4.09193	0.668744					14.5395	0.891013			41.3877	0.8933	74.5103	0.933297	132.712	0.963395
																								4.0976	0.670892					14.5593	0.892563			41.4441	0.887494	74.6117	0.9347	132.892	0.966241
																								4.10332	0.669482					14.5792	0.891898			41.5004	0.890834	74.7131	0.941665	133.073	0.964428
																								4.10898	0.675344					14.5991	0.896871			41.5567	0.894969	74.8145	0.937037	133.253	0.964248
																								4.1147	0.666023					14.6189	0.898146			41.6131	0.886917	74.9159	0.932712	133.433	0.962658
																								4.12037	0.659255					14.6388	0.89924			41.6694	0.889491	75.0174	0.929516	133.614	0.966871
																								4.12608	0.670555					14.6586	0.891376			41.7258	0.89115	75.1188	0.936723	133.794	0.972294
																								4.13175	0.671693					14.6785	0.892648			41.7821	0.892352	75.2202	0.940189	133.974	0.966399
																								4.13746	0.665752					14.6984	0.897467			41.8384	0.896715	75.3216	0.943485	134.154	0.962779
																								4.14312	0.665049					14.7182	0.893809			41.8948	0.897409	75.423	0.943706	134.335	0.963129
																								4.14884	0.669905					14.7381	0.898751			41.9511	0.898995	75.5244	0.9449	134.515	0.96302
																														14.7579	0.894865			42.0075	0.899506	75.6258	0.944564	134.695	0.963523
																														14.7778	0.888621			42.0638	0.901992	75.7272	0.946256	134.876	0.965843
																														14.7977	0.893347			42.1201	0.898766	75.8287	0.946181	135.056	0.962281
																														14.8175	0.896419			42.1765	0.899892	75.9301	0.94228	135.236	0.96753
																														14.8374	0.894912			42.2328	0.900915	76.0315	0.935654	135.416	0.968089
																														14.8573	0.890236			42.2892	0.899396	76.1329	0.938808	135.597	0.9637
																														14.8771	0.893561			42.3455	0.901398	76.2343	0.933465	135.777	0.971552
																														14.897	0.895582			42.4018	0.901574	76.3357	0.935671	135.957	0.969128
																														14.9169	0.894991			42.4582	0.90079	76.4371	0.926263	136.138	0.968592
																														14.9367	0.900335			42.5145	0.899281	76.5386	0.924741	136.318	0.968093
																														14.9566	0.897527			42.5709	0.899319	76.64	0.926582	136.498	0.971568
																														14.9764	0.899918			42.6272	0.903217	76.7414	0.932989	136.678	0.972903
																														14.9963	0.901057			42.6836	0.898243	76.8428	0.928991	136.859	0.976423
																														15.0161	0.900471			42.7399	0.89582	76.9442	0.924264	137.039	0.969379
																														15.036	0.905367			42.7962	0.900669	77.0456	0.928411	137.219	0.968575
																														15.0558	0.897981			42.8526	0.895855	77.147	0.922656	137.4	0.97799
																														15.0757	0.901192			42.9089	0.882409	77.2485	0.924578	137.58	0.971501
																														15.0956	0.904664			42.9653	0.878777	77.3499	0.919679	137.76	0.971395
																														15.1154	0.904434			43.0216	0.874039	77.4513	0.921373	137.941	0.969501
																														15.1353	0.904192			43.0779	0.863606	77.5527	0.921477	138.121	0.967074
																														15.1551	0.899623			43.1343	0.865288	77.6541	0.923627	138.301	0.972772
																														15.175	0.901682			43.1906	0.872808	77.7555	0.922621	138.481	0.977834
																														15.1949	0.897841			43.247	0.877398	77.8569	0.922647	138.662	0.993031
																														15.2147	0.903308			43.3033	0.867336	77.9583	0.918251	138.842	0.995415
																														15.2346	0.898171			43.3596	0.871149	78.0598	0.919992	139.022	0.993994
																														15.2544	0.893703			43.416	0.868684	78.1612	0.916545	139.203	0.991102
																														15.2743	0.893301			43.4723	0.865438	78.2626	0.92916	139.383	0.994131
																														15.2941	0.891245			43.5287	0.862784	78.364	0.922102	139.563	0.993934
																														15.314	0.895302			43.585	0.861487	78.4654	0.920771	139.743	0.994187
																														15.3339	0.896963			43.6413	0.863831	78.5668	0.917762	139.924	0.994095
																														15.3537	0.898015			43.6977	0.869786	78.6682	0.921061	140.104	0.982509
																														15.3736	0.895255			43.754	0.861223	78.7697	0.930099	140.284	0.981717
																														15.3934	0.895771			43.8104	0.867122	78.8711	0.920941	140.465	0.97678
																														15.4133	0.895792			43.8667	0.864147	78.9725	0.917768	140.645	0.978579
																														15.4332	0.898628			43.923	0.865467	79.0739	0.920556	140.825	0.981611
																														15.453	0.895209			43.9794	0.860831	79.1753	0.918672	141.005	0.991193
																														15.4729	0.890713			44.0357	0.864515	79.2767	0.918398	141.186	0.992257
																														15.4927	0.899162			44.0921	0.876375	79.3781	0.92016	141.366	0.995282
																														15.5126	0.895258			44.1484	0.88381	79.4796	0.920681	141.546	0.966693
																														15.5325	0.903703			44.2048	0.893238	79.581	0.917988	141.727	0.965136
																														15.5523	0.897431			44.2611	0.899078	79.6824	0.9153	141.907	0.977696
																														15.5722	0.899081			44.3174	0.892954	79.7838	0.926844	142.087	0.984219
																														15.5921	0.903735			44.3738	0.897543	79.8852	0.920986	142.268	0.982628
																														15.6119	0.903176			44.4301	0.895911	79.9866	0.918539	142.448	0.986188
																														15.6318	0.900355			44.4865	0.898619	80.088	0.913175	142.628	0.989174
																														15.6516	0.902133			44.5428	0.896674	80.1894	0.917986	142.808	0.99013
																														15.6715	0.901784			44.5991	0.895739	80.2909	0.914763	142.989	0.988742
																														15.6914	0.901238			44.6555	0.898027	80.3923	0.921863	143.169	0.98918
																														15.7112	0.902942			44.7118	0.899761	80.4937	0.909134	143.349	0.988648
																														15.7311	0.89912			44.7682	0.902465	80.5951	0.921478	143.53	0.98432
																														15.751	0.902236			44.8245	0.904127	80.6965	0.920758	143.71	0.983373
																														15.7708	0.901941			44.8808	0.904692	80.7979	0.930149	143.89	0.984908
																														15.7907	0.901781			44.9372	0.903389	80.8993	0.940137	144.07	0.989403
																														15.8106	0.902435			44.9935	0.89857	81.0008	0.941245	144.251	0.982316
																														15.8304	0.905619			45.0499	0.889384	81.1022	0.942385	144.431	0.985976
																														15.8503	0.903646			45.1062	0.890855	81.2036	0.942319	144.611	0.981474
																														15.8701	0.898266			45.1626	0.88192	81.305	0.941987	144.792	0.981393
																														15.89	0.895265			45.2189	0.882961	81.4064	0.943732	144.972	0.981248
																														15.9098	0.899154			45.2752	0.890459	81.5078	0.945777	145.152	0.984652
																														15.9297	0.906373			45.3316	0.886124	81.6092	0.943984	145.332	0.987112
																														15.9496	0.899354			45.3879	0.876918	81.7107	0.944055	145.513	0.993043
																														15.9694	0.898547			45.4443	0.87431	81.8121	0.942899	145.693	0.989765
																														15.9893	0.904725			45.5006	0.869004	81.9135	0.94269	145.873	0.987461
																														16.0092	0.898111			45.5569	0.867693	82.0149	0.941817	146.054	0.99205
																														16.029	0.904388			45.6133	0.869947	82.1163	0.940526	146.234	0.983431
																														16.0489	0.901275			45.6696	0.871476	82.2177	0.941015	146.414	0.990499
																														16.0688	0.89961			45.726	0.872569	82.3191	0.942054	146.594	0.993401
																														16.0886	0.906056			45.7823	0.884832	82.4205	0.938073	146.775	0.99573
																														16.1085	0.901093			45.8386	0.891057	82.522	0.942245	146.955	0.997463
																														16.1283	0.904453			45.895	0.894207	82.6234	0.944643	147.135	0.995095
																														16.1482	0.900844			45.9513	0.893191	82.7248	0.942011	147.316	0.992738
																														16.1681	0.898798			46.0077	0.893864	82.8262	0.941218	147.496	0.987372
																														16.1879	0.903427			46.064	0.896906	82.9276	0.93933	147.676	0.982462
																														16.2078	0.896216			46.1203	0.897269	83.029	0.941199	147.857	0.992354
																														16.2276	0.898809			46.1767	0.899172	83.1304	0.942587	148.037	0.999826
																														16.2475	0.900423			46.233	0.900961	83.2319	0.941822	148.217	0.998432
																														16.2674	0.900498			46.2894	0.899794	83.3333	0.938369	148.397	0.994216
																														16.2872	0.900702			46.3457	0.900375	83.4347	0.937571	148.578	0.989329
																														16.3071	0.90326			46.4021	0.894019	83.5361	0.928165	148.758	0.992455
																														16.3269	0.898061			46.4584	0.898787	83.6375	0.92971	148.938	0.983595
																														16.3468	0.896328			46.5147	0.890941	83.7389	0.923279	149.119	0.981442
																														16.3666	0.895027			46.5711	0.895516	83.8403	0.921055	149.299	0.980777
																														16.3865	0.89345			46.6274	0.896101	83.9418	0.927979	149.479	0.991982
																														16.4064	0.896385			46.6838	0.897398	84.0432	0.931974	149.659	0.992159
																														16.4262	0.902075			46.7401	0.897946	84.1446	0.927797	149.84	0.998827
																														16.4461	0.901657			46.7964	0.896982	84.246	0.924111	150.02	0.991331
																														16.466	0.902325			46.8528	0.900498	84.3474	0.936447	150.2	0.999664
																														16.4858	0.904452			46.9091	0.901789	84.4488	0.939541	150.381	1.00232
																														16.5057	0.900529			46.9655	0.902938	84.5502	0.941248	150.561	1.00014
																														16.5255	0.901995			47.0218	0.896986	84.6516	0.943137	150.741	1.00107
																														16.5454	0.900588			47.0781	0.902648	84.7531	0.944829	150.921	1.00127
																														16.5652	0.896483			47.1345	0.895931	84.8545	0.941992	151.102	0.99791
																														16.5851	0.904927			47.1908	0.895194	84.9559	0.94218	151.282	0.993377
																														16.605	0.905808			47.2472	0.89657	85.0573	0.943157	151.462	0.999401
																														16.6248	0.906528			47.3035	0.899094	85.1587	0.943437	151.643	0.996816
																														16.6447	0.910453			47.3599	0.90164	85.2601	0.940735	151.823	0.994565
																														16.6645	0.911519			47.4162	0.899287	85.3615	0.942967	152.003	0.995168
																														16.6844	0.899762			47.4725	0.896354	85.463	0.944817	152.184	0.999106
																														16.7043	0.906804			47.5289	0.896863	85.5644	0.94501	152.364	1.00164
																														16.7241	0.909524			47.5852	0.897197	85.6658	0.939787	152.544	1.00006
																														16.744	0.907847			47.6415	0.893928	85.7672	0.940274	152.724	0.996837
																														16.7639	0.903871			47.6979	0.897947	85.8686	0.941597	152.905	1.0005
																														16.7837	0.908502			47.7542	0.896967	85.97	0.942628	153.085	0.998195
																														16.8036	0.910673			47.8106	0.897663	86.0714	0.941211	153.265	0.992535
																														16.8234	0.908928			47.8669	0.89861	86.1729	0.942415	153.446	0.995414
																														16.8433	0.908613			47.9233	0.903167	86.2743	0.945248	153.626	0.991722
																														16.8632	0.90456			47.9796	0.904996	86.3757	0.941257	153.806	0.989414
																														16.883	0.909203			48.0359	0.899177	86.4771	0.945072	153.986	0.991645
																														16.9029	0.912223			48.0923	0.902333	86.5785	0.945316	154.167	0.983703
																														16.9227	0.90941			48.1486	0.901304	86.6799	0.942157	154.347	0.99106
																														16.9426	0.910063			48.205	0.900022	86.7813	0.942554	154.527	0.989332
																														16.9625	0.903304					86.8827	0.944454	154.708	0.986714
																														16.9823	0.902953					86.9842	0.943273	154.888	0.978681
																														17.0022	0.908569					87.0856	0.942735	155.068	0.977786
																														17.0221	0.903899					87.187	0.943101	155.248	0.976465
																														17.0419	0.905341					87.2884	0.944262	155.429	0.965522
																														17.0618	0.908026					87.3898	0.946714	155.609	0.964036
																														17.0816	0.912809					87.4912	0.945478	155.789	0.962859
																														17.1015	0.910596					87.5926	0.944235	155.97	0.969645
																														17.1214	0.91319					87.6941	0.946191	156.15	0.973664
																														17.1412	0.909001					87.7955	0.946288	156.33	0.966061
																														17.1611	0.91273					87.8969	0.946741	156.51	0.962372
																														17.1809	0.916161					87.9983	0.944809	156.691	0.960286
																														17.2008	0.914986					88.0997	0.947582	156.871	0.957946
																														17.2207	0.915218					88.2011	0.94594	157.051	0.957141
																														17.2405	0.917731					88.3025	0.94486	157.232	0.956788
																														17.2604	0.911554					88.404	0.944725	157.412	0.958279
																														17.2803	0.909353					88.5054	0.95094	157.592	0.963503
																														17.3001	0.914895					88.6068	0.948688	157.773	0.960343
																														17.32	0.914623					88.7082	0.948617	157.953	0.965837
																														17.3399	0.909275					88.8096	0.949018	158.133	0.979229
																														17.3597	0.909652					88.911	0.947538	158.313	0.993734
																														17.3796	0.908602					89.0124	0.94456	158.494	1.0017
																														17.3994	0.910402					89.1138	0.947566	158.674	1.00545
																														17.4193	0.912808					89.2153	0.948559	158.854	1.0042
																														17.4391	0.917182					89.3167	0.950666	159.035	1.00529
																														17.459	0.912058					89.4181	0.949398	159.215	1.00388
																														17.4789	0.911637					89.5195	0.951654	159.395	1.00318
																														17.4987	0.909217					89.6209	0.946087	159.575	1.00389
																														17.5186	0.907465					89.7223	0.949841	159.756	1.00555
																														17.5384	0.91218					89.8237	0.949013	159.936	1.00524
																														17.5583	0.907966					89.9252	0.948443	160.116	1.00655
																														17.5782	0.917831					90.0266	0.946864	160.297	1.00602
																														17.598	0.916659					90.128	0.943121	160.477	1.00552
																														17.6179	0.91371					90.2294	0.939831	160.657	1.00523
																														17.6377	0.912987					90.3308	0.946562	160.837	1.00623
																														17.6576	0.914673					90.4322	0.947679	161.018	1.00853
																														17.6774	0.914762					90.5336	0.951739	161.198	1.00735
																														17.6973	0.920529					90.6351	0.950842	161.378	1.00753
																														17.7172	0.914662					90.7365	0.95042	161.559	1.00613
																														17.737	0.916569					90.8379	0.947146	161.739	1.00661
																														17.7569	0.910389					90.9393	0.949195	161.919	1.00462
																														17.7767	0.918123					91.0407	0.947982	162.1	1.00563
																														17.7966	0.91579					91.1421	0.947046	162.28	1.00244
																														17.8165	0.913276					91.2435	0.948204	162.46	1.00616
																														17.8363	0.914147					91.3449	0.950077	162.64	1.00691
																														17.8562	0.916406					91.4464	0.950275	162.821	1.00558
																														17.876	0.919989					91.5478	0.949297	163.001	1.00514
																														17.8959	0.913629					91.6492	0.948054	163.181	1.00699
																														17.9158	0.91747					91.7506	0.948799	163.362	1.00691
																														17.9357	0.917246					91.852	0.947967	163.542	1.00447
																														17.9555	0.913457					91.9534	0.947272	163.722	1.0076
																														17.9754	0.914657					92.0548	0.948808	163.902	1.01239
																														17.9953	0.919939					92.1563	0.946881	164.083	1.00398
																														18.0151	0.914033					92.2577	0.949293	164.263	1.00513
																														18.035	0.919033					92.3591	0.950073	164.443	1.00713
																														18.0548	0.916555					92.4605	0.949667	164.624	1.00522
																														18.0747	0.918456					92.5619	0.951119	164.804	1.00641
																														18.0946	0.903882					92.6633	0.947453	164.984	1.00919
																														18.1144	0.904064					92.7647	0.946307	165.164	1.00962
																														18.1343	0.900393					92.8662	0.949484	165.345	1.00587
																														18.1541	0.903985					92.9676	0.947433	165.525	1.00199
																														18.174	0.899138					93.069	0.949997	165.705	1.00431
																														18.1939	0.904833					93.1704	0.950579	165.886	1.00626
																														18.2137	0.902377					93.2718	0.949389	166.066	0.988405
																														18.2336	0.903101					93.3732	0.950186	166.246	0.979544
																														18.2534	0.89975					93.4746	0.948628	166.426	0.972873
																														18.2733	0.907638					93.576	0.948683	166.607	0.96841
																														18.2931	0.899427					93.6775	0.946059	166.787	0.979747
																														18.313	0.898927					93.7789	0.947187	166.967	0.971228
																														18.3328	0.904753					93.8803	0.947037	167.148	0.988245
																																				93.9817	0.947598	167.328	1.00375
																																				94.0831	0.947946	167.508	0.99564
																																				94.1845	0.932651	167.689	1.00322
																																				94.2859	0.924136	167.869	1.0113
																																				94.3874	0.919926	168.049	1.01166
																																				94.4888	0.910626	168.229	1.00261
																																				94.5902	0.915549	168.41	0.995545
																																				94.6916	0.915072	168.59	1.00851
																																				94.793	0.918832	168.77	1.00398
																																				94.8944	0.911237	168.951	0.991058
																																				94.9958	0.91753	169.131	0.977301
																																				95.0973	0.92498	169.311	0.976667
																																				95.1987	0.915313	169.491	0.979403
																																				95.3001	0.915715
																																				95.4015	0.9092
																																				95.5029	0.918642
																																				95.6043	0.91331
																																				95.7057	0.9151
																																				95.8071	0.919631
																																				95.9086	0.926598
																																				96.01	0.940558
																																				96.1114	0.941136
																																				96.2128	0.945006
																																				96.3142	0.943477
																																				96.4156	0.946211
																																				96.517	0.945107
																																				96.6185	0.940575
																																				96.7199	0.944037
																																				96.8213	0.936188
																																				96.9227	0.918881
																																				97.0241	0.909382
																																				97.1255	0.918191
																																				97.2269	0.921966
																																				97.3284	0.908767
																																				97.4298	0.906704
																																				97.5312	0.912643
																																				97.6326	0.909104
																																				97.734	0.915043
																																				97.8354	0.927911
																																				97.9368	0.92343
																																				98.0382	0.931153
																																				98.1397	0.937355
																																				98.2411	0.935094
																																				98.3425	0.931784
																																				98.4439	0.915713
																																				98.5453	0.918478
																																				98.6467	0.916727
																																				98.7481	0.91626
																																				98.8496	0.921881
																																				98.951	0.92179
																																				99.0524	0.917492
																																				99.1538	0.910888

## Sheet: Fig2b
SAM_growth_time_h	Ellipsometric_thickness_nm	Ellipsometric_thickness_error_nm
0.0083	0.0322545	0.00796837
0.0167	0.0347633	0.00568025
0.03333	0.0508755	0.0085593
0.08333	0.0517165	0.00711253
0.13333	0.100096	0.00716334
0.16667	0.0818232	0.00754501
0.2	0.137947	0.00741907
0.25	0.114281	0.00711067
0.3333	0.177946	0.00784245
0.5	0.20231	0.00539351
1	0.419658	0.00704467
2	0.563857	0.00733867
4	0.668006	0.00579811
8	0.837392	0.00427868
12	0.860318	0.00519011
18	0.901652	0.00751516
24	0.948672	0.0055018
48	0.901075	0.00611672
96	0.944112	0.00519395
168	1.00563	0.00703576

## Sheet: Fig2c
SAM_growth_time_h	SAM_coverge_molecules_per_nm2	SAM_coverge_error_molecules_per_nm2
0.0083	0.0745725	0.0201946
0.0167	0.0810723	0.01671
0.03333	0.119346	0.0169694
0.08333	0.121892	0.0177626
0.13333	0.239901	0.0185729
0.16667	0.193447	0.0167003
0.2	0.337078	0.0188526
0.25	0.273433	0.0133706
0.3333	0.434007	0.0196495
0.5	0.503964	0.0245643
1	1.15289	0.0192528
2	1.64588	0.00944395
4	2.07939	0.0175903
8	2.85716	0.0324133
12	2.99858	0.0258823
18	3.1853	0.0286157
24	3.45108	0.0276848
48	3.21304	0.0444842
96	3.45789	0.0184738
168	3.84063	0.0132648

## Sheet: Fig2k
Simulated_SAM_coverage_molecules_per_nm2	Average_molecule_tilt_angle_deg	Average_molecule_height_nm
0.0860585	72.1	0.299
0.258176	70.3	0.329
0.430293	73.1	0.284
0.774527	69.7	0.338
1.20482	61.7	0.462
1.6351	53.6	0.579
1.97935	50.8	0.617
2.40964	42.8	0.715
2.92599	32.3	0.824
3.44234	23.8	0.892
3.87263	18.9	0.922

## Sheet: README
a)	Figure 2a shows ellipsometric thickness of OTS SAM as function of SAM growth time for the sample that was grown for 4 hours. This source data includes thickness vs. growth time data for all prepared samples. The data is formed as follows:
	· Odd columns: data x-values, time in hours. Zero is approximately set to the moment when OTS is first time dosed into the reactor.
	· Even columns: data y-values: the determined ellipsometric thickness in nm. The thickness determination was done in the CompleteEASE software ver. 6.51 during the fitting process.
	The first and second column are repeated for all the samples in ascending order from 30 s sample to 7 day sample. The header row contains information of the sample growth time in each column. The data length is restricted by averaging adjacent data points for measurements with more than 1000 individual data points.
b)	The final ellipsometric thickness is shown in the graph. The data is formed as follows
	· First column: data x-values, sample total growth time in hours
	· Second column: data y-values: the final ellipsometric thickness in nm.
	· Third column: error y-values: the final ellipsometric thickness error in nm.
c)	The final SAM coverage is shown in the graph. The data is formed as follows
	· First column: data x-values, sample total growth time in hours
	· Second column: data y-values: the final SAM coverage in molecules per nm2.
	· Third column: error y-values: the final SAM coverage error in molecules per nm2
	The monolayer model fitted to the data is not included in the file. The obtained value for τ = 5.179 h.
k)	SAM average tilt and height determined from the MD simulations. The data is formed as follows:
	· First column: data x-values, the final SAM coverage in molecules per nm2.
	· Second column: data y-values, left axis, the SAM average tilt in degrees from surface normal.
	· Third column: data y-values, right axis, the SAM average height in nm.
