# Supplementary material for: Droplet slipperiness despite surface heterogeneity at molecular scale
Source: Nat Chem. 2023 Oct 23;16(4):506–13. doi: 10.1038/s41557-023-01346-3 (PMC10997520; doi:10.1038/s41557-023-01346-3)
Supplement: Supplementary file 11 — Numerical data shown in Fig. 3c,d. [file 41557_2023_1346_MOESM11_ESM.xlsx]

## Sheet: Fig3c
SAM_coverage_molecules_per_nm2	DEZ_to_Si_ratio	error_DEZ_to_Si_ratio	TiCl4_to_Si_ratio	error_TiCl4_to_Si_ratio	TDMAHf_to_Si_ratio	error_TDMAHf_to_Si_ratio	TTIP_to_Si_ratio	error_TTIP_to_Si_ratio
0.119346	0.0783002	0.00639825	0.0333086	0.00138469	0.0265054	0.000307405	0.0235187	0.000371717
0.503964	0.0562505	0.004454	0.0297746	0.00317253	0.0226282	0.000292515	0.0216242	0.000966241
1.64588	0.0386344	0.000356933	0.0196021	0.000926591	0.0158085	0.000110338	0.010225	0.00117281
3.21304	0.0169555	0.00165418	0.00935776	0.00132311	0.00826867	0.000127172	0.00179007	0.00130045

## Sheet: Fig3d
SAM_coverage_molecules_per_nm2	OH_group_density_minimum_groups_per_nm2	OH_group_density_maximum_groups_per_nm2	OH_group_density_minimum_normalized	OH_group_density_maximum_normalized
0.119346	2.9624	8.8872	0.317616	0.952847
0.121892	2.84646	8.53938	0.305185	0.915555
0.193447	2.88384	8.65152	0.309193	0.927578
0.239901	2.86004	8.58012	0.306641	0.919923
0.337078	2.79192	8.37576	0.299337	0.898012
0.503964	2.59477	7.78431	0.2782	0.8346
1.15289	2.35918	7.07754	0.252941	0.758823
1.64588	2.01661	6.04983	0.216212	0.648636
2.07939	2.03186	6.09558	0.217847	0.653541
2.85716	1.6336	4.9008	0.175147	0.525442
2.99858	1.51727	4.55181	0.162675	0.488025
3.1853	1.41605	4.24815	0.151823	0.455468
3.21304	1.46981	4.40943	0.157587	0.47276
3.45108	1.56173	4.68519	0.167442	0.502326
3.45789	1.36966	4.10898	0.146849	0.440547
3.84063	1.20648	3.61944	0.129353	0.38806

## Sheet: Extra
SAM_coverage_molecules_per_nm2	TDMAHf_surface_density_molecules_per_nm2	error_TDMAHf_surface_density_molecules_per_nm2
0	3.109	0.03479
0.119346	2.9624	0.04182
0.121892	2.84646	0.03965
0.193447	2.88384	0.03988
0.239901	2.86004	0.02663
0.337078	2.79192	0.03695
0.503964	2.59477	0.02841
1.15289	2.35918	0.02554
1.64588	2.01661	0.02335
2.07939	2.03186	0.02182
2.85716	1.6336	0.01847
2.99858	1.51727	0.01619
3.1853	1.41605	0.01743
3.21304	1.46981	0.01617
3.45108	1.56173	0.02105
3.45789	1.36966	0.01416
3.84063	1.20648	0.01358

## Sheet: README
c)	Elemental ratios of metal/Si on the surface determined with XPS
	· First column: data x-values: the final SAM coverage in molecules per nm2.
	· Even columns: data y-values: the metal/Si ratio (unitless)
	· Odd columns: error y-values: error of the metal/Si ratio (unitless)
	The molecule abbreviation is marked to the header for each column.
d)	Possible range of remaining OH groups on the surface determined with RBS
	· First column: data x-values: the final SAM coverage in molecules per nm2.
	· Second column: data y-values: surface density of OH groups in molecules per nm2, minimum limit.
	· Third column: data y-values: surface density of OH groups in molecules per nm2, maximum limit.
	· Fourth column: data y-values: surface density of OH groups normalized, minimum limit.
	· Fifth column: data y-values: surface density of OH groups normalized, maximum limit.
	Normalization of fourth and fifth column is done against the analysed OH group density of bare Si surface (9.327 groups per nm2)
Extra	Additional data: Original RBS data behind numbers in Fig3d. This data is shown also in Supplementary Figure 10
	· First column: data x-values: the final SAM coverage in molecules per nm2.
	· Second column: data y-values: surface density of TDMAHf molecules in molecules per nm2.
	· Third column: error y-values: error of surface density of TDMAHf molecules in molecules per nm2
