# Supplementary material for: Droplet slipperiness despite surface heterogeneity at molecular scale
Source: Nat Chem. 2023 Oct 23;16(4):506–13. doi: 10.1038/s41557-023-01346-3 (PMC10997520; doi:10.1038/s41557-023-01346-3)
Supplement: Supplementary file 12 — Numerical data shown in Fig. 4a,c. [file 41557_2023_1346_MOESM12_ESM.xlsx]

## Sheet: Fig4a
SAM_coverage_molecules_per_nm2	Advancing_contact_angle_deg	error_advancing_contact_angle_deg	Receding_contact_angle_deg	error_receding_contact_angle_deg	Contact_angle_hysteresis_delta_cos	error_contact_angle_hysteresis_delta_cos
0.119346	13.6667	0.321455	5.63333	0.568624	0.0234612	0.000616008
0.121892	15.5667	2.37557	8.1	1.65227	0.0269813	0.00737085
0.193447	24.2	1.44222	16	1.51327	0.0491102	0.00557398
0.239901	30.8	0.793725	23.7667	0.321455	0.0562797	0.00625257
0.273433	31	0.848528	23.1	0.565685	0.0626788	0.00375383
0.337078	40.1	1.7088	29.9667	0.550757	0.101595	0.0179126
0.434007	41.5333	2.15484	30.0667	0.602771	0.117196	0.0258372
0.503964	56.6667	1.90875	44.1	0.264575	0.168817	0.0294234
1.15289	74.2	1.63707	64.7667	0.90185	0.154065	0.014295
1.64588	87.2333	0.763763	77.4667	0.351188	0.168739	0.0175239
2.07939	92.3333	1.44684	86.2333	1.00664	0.10639	0.0125722
2.85716	101.8	0.3	97.3	0.264575	0.0774305	0.00619664
2.99858	103.2	0.264575	99.6333	0.378594	0.0610093	0.00204351
3.1853	104.567	0.152753	101.733	0.650641	0.0481575	0.00972698
3.21304	103.767	0.057735	100.667	0.208167	0.0528742	0.00297588
3.45108	105.7	0.458258	102.567	0.90185	0.0530373	0.0230202
3.45789	107	0.2	104.567	0.351188	0.0408673	0.00542699
3.84063	108.8	0.1	104.8	0.556776	0.0668276	0.0110331

## Sheet: Fig4c
SAM_coverage_molecules_per_nm2	Normalized_CLF_uN_per_mm	error_normalized_CLF_uN_per_mm
0.119346	1.17655	0.369127
0.121892	1.36542	0.28179
0.193447	3.82583	0.652896
0.239901	3.79	0.795506
0.273433	3.50154	0.549158
0.337078	4.90215	0.616625
0.434007	5.7077	0.410719
0.503964	8.35055	1.64996
1.15289	9.44464	0.597174
1.64588	7.90182	1.01764
2.07939	7.63259	1.21287
2.85716	4.15416	0.565037
2.99858	3.63249	0.56557
3.1853	3.14503	0.5359
3.21304	3.80396	0.799958
3.45108	4.65076	1.85116
3.45789	3.89762	0.772254
3.84063	3.28603	0.575846

## Sheet: README
a)	Contact angle and contact angle hysteresis of sample surfaces. Data is formed as follows:
	· First column: data x-values: the final SAM coverage in molecules per nm2.
	· Second column: data y-values: water advancing contact angle in degrees.
	· Third column: error y-values: error of water advancing contact angle in degrees.
	· Fourth column: data y-values: water receding contact angle in degrees.
	· Fifth column: error y-values: error of water receding contact angle in degrees.
	· Sixth column: data y-values: contact angle hysteresis, cos RCA – cos ACA (unitless).
	· Seventh column: error y-values: error of contact angle hysteresis (unitless).
	Cassie angle fit is not included in the file. The fit is performed by normalizing the SAM coverage against its maximum value (the 7 day SAM surface) and setting θSi = 0° and θOTS = 110° (details in Supplementary Information, Note 12).
c)	Normalized contact line friction of sample surfaces. Data is formed as follows:
	· First column: data x-values: the final SAM coverage in molecules per nm2.
	· Second column: data y-values: normalized water contact line friction in µN per mm.
	· Third column: error y-values: error of normalized water contact line friction in µN per mm.
