# Supplementary material for: Droplet slipperiness despite surface heterogeneity at molecular scale
Source: Nat Chem. 2023 Oct 23;16(4):506–13. doi: 10.1038/s41557-023-01346-3 (PMC10997520; doi:10.1038/s41557-023-01346-3)
Supplement: Supplementary file 14 — Numerical data shown in Extended Data Fig. 1b,d,e. [file 41557_2023_1346_MOESM14_ESM.xlsx]

## Sheet: ExtDatFig1b
SAM_coverage_molecules_per_nm2	SA_5_ul_deg	error_SA_5_ul_deg	SA_10_ul_deg	error_SA_10_ul_deg	SA_20_ul_deg	error_SA_20_ul_deg
0.119346	9.63333	3.53034	5.96667	1.09697	3.23333	0.51316
0.121892	9.55	0.597216	7.03333	1.80093	NaN	NaN
0.193447	24.7	5.65685	14.78	2.44683	NaN	NaN
0.239901	20.66	4.6902	15.3	0.848528	10.275	1.43149
0.273433	21.7667	0.90185	14.4	3.11127	6.83333	0.814453
0.337078	22.6	2.68701	15.6	1.04403	11.9333	0.83865
0.434007	28.1333	1.00167	18.25	2.19203	11.2667	1.23423
0.503964	NaN	NaN	29.0333	2.75379	13.0667	2.72274
1.15289	NaN	NaN	24.5	0.2	14.9667	1.55349
1.64588	29.05	3.60624	20.3333	0.416333	10.8	2.3516
2.07939	30.8	2.6048	18.4333	1.10151	8.66667	1.18462
2.85716	14.6667	0.288675	8.93333	0.80829	4.6	0.6245
2.99858	11.1333	1.92959	8.33333	0.503322	3.93333	0.208167
3.1853	10.725	2.4116	6.26667	0.64291	3.26667	0.251661
3.21304	14.4	2.11029	6.9	1.47309	3.93333	0.737111
3.45108	11.275	0.531507	6.67	2.04076	8.53333	2.65016
3.45789	10.15	1.94679	6.9	0.608276	4.82	1.29499
3.84063	9.96667	1.85023	6.33333	1.74738	3.525	0.189297

## Sheet: ExtDatFig1d
SAM_coverage_molecules_per_nm2	CLF_5ul_uN	error_CLF_5ul_uN	CLF_10ul_uN	error_CLF_10ul_uN	CLF_20ul_uN	error_CLF_20ul_uN
0.119346	6.84141	1.8015	10.153	4.18597	11.1061	0.139469
0.121892	7.38245	1.06557	11.9988	2.93966	NaN	NaN
0.193447	15.8446	4.50831	22.9894	3.32884	NaN	NaN
0.239901	15.0773	3.17681	25.0298	1.81194	28.8424	8.10765
0.273433	18.0753	1.22774	23.4817	3.89008	22.8171	2.40197
0.337078	20.0284	2.62792	26.0539	3.08474	37.6636	2.5095
0.434007	23.7264	1.47951	31.1657	2.21478	37.8858	3.25864
0.503964	NaN	NaN	43.6985	2.6819	42.3737	7.68559
1.15289	NaN	NaN	37.1985	0.804913	46.0981	4.40983
1.64588	21.0393	1.65011	30.0366	0.270638	34.3993	7.04389
2.07939	21.3578	2.07991	26.3298	1.19286	25.9773	4.55603
2.85716	10.7304	0.30932	13.6908	1.18509	13.8381	1.99335
2.99858	8.2872	1.19845	12.9249	0.690577	12.6077	0.775019
3.1853	7.89518	1.53686	9.92882	1.02092	10.3922	0.74725
3.21304	10.4376	1.27647	10.759	2.24675	12.6364	2.26851
3.45108	9.01735	1.25003	10.8879	3.74465	26.4089	7.32349
3.45789	8.98129	1.50622	11.7256	1.0896	15.6432	4.22225
3.84063	7.98395	1.36464	10.1499	2.69256	11.2449	0.609929

## Sheet: ExtDatFig1e
SAM_coverage_molecules_per_nm2	normalized_CLF_5ul_uN_per_mm	error_normalized_CLF_5ul_uN_per_mm	normalized_CLF_10ul_uN_per_mm	error_normalized_CLF_10ul_uN_per_mm	normalized_CLF_20ul_uN_per_mm	error_normalized_CLF_20ul_uN_per_mm
0.119346	1.13694	0.317832	1.35484	0.602513	1.03785	0.045693
0.121892	1.2393	0.141876	1.53358	0.365775	NaN	NaN
0.193447	3.65593	0.758241	3.8938	0.292562	NaN	NaN
0.239901	3.36219	1.0173	4.25262	0.600399	4.09347	0.862451
0.273433	3.77685	0.586361	3.8761	0.460306	2.97652	0.387815
0.337078	4.41686	0.194992	4.66284	0.691108	5.465	0.33349
0.434007	5.69318	0.323261	5.84111	0.523037	5.63328	0.568075
0.503964	NaN	NaN	9.58351	0.600743	7.11759	1.37275
1.15289	NaN	NaN	9.59497	0.159558	9.2943	0.893466
1.64588	7.54435	0.667921	8.53323	0.0879545	7.50871	1.56083
2.07939	8.3898	0.673548	7.93906	0.373812	6.06411	1.02162
2.85716	4.50193	0.109415	4.43144	0.393596	3.52912	0.476889
2.99858	3.50104	0.549572	4.22921	0.245497	3.16721	0.18005
3.1853	3.3821	0.664678	3.29534	0.344673	2.67862	0.195598
3.21304	4.46156	0.401611	3.52914	1.15953	3.20196	1.92712
3.45108	3.82234	0.557414	3.58722	0.748531	6.81887	0.575817
3.45789	3.71662	0.634888	3.85647	0.348171	4.06711	1.09871
3.84063	3.48089	0.583595	3.4746	0.915937	2.99845	0.157

## Sheet: README
b)	Sliding angle measurement results for 5 µl, 10 µl, and 20 µl droplets.
	· First column: data x-values: the final SAM coverage in molecules per nm2.
	· Second column: data y-values: sliding angle of 5 µl droplets in degrees.
	· Third column: error y-values: error of sliding angle of 5 µl droplets in degrees.
	· Fourth column: data y-values: sliding angle of 10 µl droplets in degrees.
	· Fifth column: error y-values: error of sliding angle of 10 µl droplets in degrees.
	· Sixth column: data y-values: sliding angle of 20 µl droplets in degrees.
	· Seventh column: error y-values: error of sliding angle of 20 µl droplets in degrees.
	The data has missing experiments for certain coverage/volume pairs: these are included as “NaN”s in the data.
d)	Calculated contact line friction force for 5 µl, 10 µl, and 20 µl droplets.
	· First column: data x-values: the final SAM coverage in molecules per nm2.
	· Second column: data y-values: contact line friction force of 5 µl droplets in µN.
	· Third column: error y-values: error of contact line friction force of 5 µl droplets in µN.
	· Fourth column: data y-values: contact line friction force of 10 µl droplets in µN.
	· Fifth column: error y-values: error of contact line friction force of 10 µl droplets in µN.
	· Sixth column: data y-values: contact line friction force of 20 µl droplets in µN.
	· Seventh column: error y-values: error of contact line friction force of 20 µl droplets in µN.
	The data has missing experiments for certain coverage/volume pairs: these are included as “NaN”s in the data.
e)	Calculated contact line friction force normalized with droplet contact region diameter for 5 µl, 10 µl, and 20 µl droplets.
	· First column: data x-values: the final SAM coverage in molecules per nm2.
	· Second column: data y-values: normalized contact line friction force of 5 µl droplets in µN per mm.
	· Third column: error y-values: error of normalized contact line friction force of 5 µl droplets in µN per mm.
	· Fourth column: data y-values: normalized contact line friction force of 10 µl droplets in µN per mm.
	· Fifth column: error y-values: error of normalized contact line friction force of 10 µl droplets in µN per mm.
	· Sixth column: data y-values: normalized contact line friction force of 20 µl droplets in µN per mm.
	· Seventh column: error y-values: error of normalized contact line friction force of 20 µl droplets in µN per mm.
	The data has missing experiments for certain coverage/volume pairs: these are included as “NaN”s in the data.
